# Supplementary material for: The head-to-head photodimer of indeno­indene
Source: IUCrdata. 2020 Mar 5;5(Pt 3):x200307. doi: 10.1107/S2414314620003077 (PMC9462202; doi:10.1107/S2414314620003077)
Supplement: Supplementary file 1 [file x-05-x200307-sup1.cif]

##############################################################################
#                                                                            #
# This CIF contains the data for a data article accepted for                 #
# publication in IUCrData. It conforms to the requirements of                #
# Notes for Authors for IUCrData, and has been                               #
# peer reviewed under the auspices of IUCrData.                              #
#                                                                            #
# Full details of the Crystallographic Information File format               #
# are given in the paper "The Crystallographic Information File (CIF):       #
# a New Standard Archive File for Crystallography" by S. R. Hall, F. H.      #
# Allen and I. D. Brown [Acta Cryst. (1991), A47, 655-685].                  #
#                                                                            #
# The current version of the core CIF dictionary is obtainable from          #
# ftp://ftp.iucr.org/pub/cif_core.dic.                                       #
#                                                                            #
# Software is freely available for graphical display of the structure(s)     #
# in this CIF. For information consult the CIF software page                 #
# http://www.iucr.org/resources/cif/software.                                #
#                                                                            #
# This file may be used for bona fide research purposes within the           #
# scientific community so long as proper attribution is given to the data    # 
# article from which it was obtained.                                        #
#                                                                            #
##############################################################################
data_I
_database_code_depnum_ccdc_archive 'CCDC 1988066'
_audit_creation_method     'SHELXL-2018/3'
_chemical_name_systematic
;\
Nonacyclo[9.7.7.7^2,10^.0^1,11^.0^2,10^.0^3,8^.0^12,17^.0^19,24^.0^26,31^]\
dotriaconta-3,5,7,12,14,16,19,21,23,26,28,30-dodecaene
;
_chemical_name_common     ?
_chemical_formula_moiety     'C32 H24'
_chemical_formula_sum     'C32 H24'
_chemical_formula_iupac     'C32 H24'
_chemical_formula_weight     408.51
_chemical_melting_point     ?
_space_group_crystal_system     monoclinic
_space_group_name_H-M_alt     'P 21/c'
_space_group_name_Hall     '-P 2ybc'
loop_
    _space_group_symop_operation_xyz
    'x, y, z'
    '-x, y+1/2, -z+1/2'
    '-x, -y, -z'
    'x, -y-1/2, z-1/2'
_cell_length_a     9.3106(11)
_cell_length_b     8.7232(8)
_cell_length_c     13.4776(12)
_cell_angle_alpha     90
_cell_angle_beta     91.959(8)
_cell_angle_gamma     90
_cell_volume     1093.99(19)
_cell_formula_units_Z     2
_cell_measurement_reflns_used     4760
_cell_measurement_theta_min     2.78
_cell_measurement_theta_max     28.37
_cell_measurement_temperature     193(2)
_exptl_crystal_description     'block'
_exptl_crystal_colour     'colourless'
_exptl_crystal_size_max     0.400
_exptl_crystal_size_mid     0.320
_exptl_crystal_size_min     0.170
_exptl_crystal_density_diffrn     1.240
_exptl_crystal_density_meas     ?
_exptl_crystal_density_method     ?
_exptl_crystal_F_000     432
_exptl_absorpt_coefficient_mu     0.070
_exptl_absorpt_correction_type     none
_exptl_absorpt_process_details     ?
_exptl_absorpt_correction_T_min     ?
_exptl_absorpt_correction_T_max     ?
_diffrn_ambient_temperature     193(2)
_diffrn_source     'sealed X-ray tube, 12 x 0.4 mm long-fine focus'
_diffrn_radiation_type     MoK\a
_diffrn_radiation_wavelength     0.71073
_diffrn_measurement_device_type     'Stoe IPDS 2T'
_diffrn_measurement_device     '2-circle goniometer'
_diffrn_measurement_method     'rotation method'
_diffrn_detector     'image plate (34 cm diameter)'
_diffrn_detector_area_resol_mean     6.67
_diffrn_reflns_number     5905
_diffrn_reflns_av_R_equivalents     0.0513
_diffrn_reflns_av_unetI/netI     0.0690
_diffrn_reflns_theta_min     2.782
_diffrn_reflns_theta_max     28.023
_diffrn_reflns_theta_full     25.242
_diffrn_measured_fraction_theta_max     0.985
_diffrn_measured_fraction_theta_full     0.998
_diffrn_reflns_limit_h_min     -12
_diffrn_reflns_limit_h_max     12
_diffrn_reflns_limit_k_min     -11
_diffrn_reflns_limit_k_max     11
_diffrn_reflns_limit_l_min     -17
_diffrn_reflns_limit_l_max     16
_refine_special_details
;
Hydrogen atoms attached to carbons were placed at calculated
positions and were refined in the riding-model approximation with C--H =
0.95--0.99 \%A, and with <i>U</i>~iso~(H) = 1.2 <i>U</i>~eq~(C).
;
_reflns_number_total     2604
_reflns_number_gt     1416
_reflns_threshold_expression     'I > 2\s(I)'
_refine_ls_structure_factor_coef     Fsqd
_refine_ls_matrix_type     full
_refine_ls_R_factor_all     0.1164
_refine_ls_R_factor_gt     0.0607
_refine_ls_wR_factor_gt     0.1665
_refine_ls_wR_factor_ref     0.1960
_refine_ls_goodness_of_fit_ref     0.973
_refine_ls_restrained_S_all     0.973
_refine_ls_number_reflns     2604
_refine_ls_number_parameters     145
_refine_ls_number_restraints     0
_refine_ls_hydrogen_treatment     constr
_refine_ls_weighting_scheme     calc
_refine_ls_weighting_details
                      'w=1/[\s^2^(Fo^2^)+(0.1156P)^2^] where P=(Fo^2^+2Fc^2^)/3'
_atom_sites_solution_hydrogens     geom
_atom_sites_solution_primary     direct
_atom_sites_solution_secondary     ?
_refine_ls_shift/su_max     0.000
_refine_ls_shift/su_mean     0.000
_refine_diff_density_max     0.190
_refine_diff_density_min     -0.222
_refine_ls_extinction_method     none
_refine_ls_extinction_coef     .
loop_
    _atom_type_symbol
    _atom_type_description
    _atom_type_scat_dispersion_real
    _atom_type_scat_dispersion_imag
    _atom_type_scat_source
    'C' 'C' 0.0033 0.0016
                         'International Tables Vol C Tables 4.2.6.8 and 6.1.1.4'
    'H' 'H' 0.0000 0.0000
                         'International Tables Vol C Tables 4.2.6.8 and 6.1.1.4'
_computing_data_collection
;
X-AREA (Stoe & Cie, 1996)
;
_computing_cell_refinement
;
X-AREA (Stoe & Cie, 1996)
;
_computing_data_reduction
;
X-RED (Stoe & Cie, 1996)
;
_computing_structure_solution
;
SIR-2004 (Burla <i>et al.</i>,  2005)
;
_computing_structure_refinement
;
<i>SHELXL2018/3</i> (Sheldrick, 2015)
;
_computing_molecular_graphics
;
PLATON (Spek, 2020)
;
_computing_publication_material     ?
loop_
    _atom_site_type_symbol
    _atom_site_label
    _atom_site_fract_x
    _atom_site_fract_y
    _atom_site_fract_z
    _atom_site_U_iso_or_equiv
    _atom_site_adp_type
    _atom_site_calc_flag
    _atom_site_occupancy
    _atom_site_disorder_assembly
    _atom_site_disorder_group
    C C1 0.4266(2) 0.5319(2) 0.65609(14) 0.0434(5) Uani d 1 . .
    C C2 0.3996(3) 0.4508(3) 0.74264(16) 0.0586(7) Uani d 1 . .
    H H2 0.455901 0.363472 0.760360 0.070 Uiso calc 1 . .
    C C3 0.2908(4) 0.4981(3) 0.80229(18) 0.0738(9) Uani d 1 . .
    H H3 0.271851 0.442967 0.861199 0.089 Uiso calc 1 . .
    C C4 0.2099(3) 0.6238(4) 0.77730(18) 0.0675(8) Uani d 1 . .
    H H4 0.134797 0.654571 0.818923 0.081 Uiso calc 1 . .
    C C5 0.2357(3) 0.7075(3) 0.69200(18) 0.0566(7) Uani d 1 . .
    H H5 0.179057 0.794881 0.675228 0.068 Uiso calc 1 . .
    C C6 0.3453(2) 0.6613(3) 0.63188(15) 0.0450(5) Uani d 1 . .
    C C7 0.3945(3) 0.7366(3) 0.53776(17) 0.0553(6) Uani d 1 . .
    H H7A 0.435041 0.839524 0.551922 0.066 Uiso calc 1 . .
    H H7B 0.313791 0.746705 0.488456 0.066 Uiso calc 1 . .
    C C8 0.5100(2) 0.6283(2) 0.49985(14) 0.0399(5) Uani d 1 . .
    C C9 0.6561(2) 0.6969(2) 0.48827(14) 0.0384(5) Uani d 1 . .
    C C10 0.6955(3) 0.8137(2) 0.42436(16) 0.0490(6) Uani d 1 . .
    H H10 0.625938 0.861017 0.381202 0.059 Uiso calc 1 . .
    C C11 0.8370(3) 0.8597(3) 0.42464(19) 0.0635(7) Uani d 1 . .
    H H11 0.865113 0.939744 0.381628 0.076 Uiso calc 1 . .
    C C12 0.9381(3) 0.7905(3) 0.48689(19) 0.0618(7) Uani d 1 . .
    H H12 1.035286 0.823562 0.486287 0.074 Uiso calc 1 . .
    C C13 0.9004(3) 0.6743(3) 0.54978(18) 0.0521(6) Uani d 1 . .
    H H13 0.970946 0.626587 0.591988 0.063 Uiso calc 1 . .
    C C14 0.7580(2) 0.6277(2) 0.55081(16) 0.0429(5) Uani d 1 . .
    C C15 0.6931(3) 0.5091(3) 0.6165(2) 0.0581(7) Uani d 1 . .
    H H15A 0.700371 0.541016 0.686992 0.070 Uiso calc 1 . .
    H H15B 0.741669 0.408951 0.609403 0.070 Uiso calc 1 . .
    C C16 0.5354(2) 0.4997(2) 0.57990(15) 0.0419(5) Uani d 1 . .
loop_
    _atom_site_aniso_label
    _atom_site_aniso_U_11
    _atom_site_aniso_U_22
    _atom_site_aniso_U_33
    _atom_site_aniso_U_12
    _atom_site_aniso_U_13
    _atom_site_aniso_U_23
    C1 0.0536(13) 0.0476(12) 0.0287(10) -0.0135(10) -0.0022(8) 0.0010(9)
    C2 0.091(2) 0.0540(14) 0.0302(11) -0.0209(13) 0.0020(11) 0.0007(10)
    C3 0.120(3) 0.0679(18) 0.0344(12) -0.0366(18) 0.0200(14) -0.0072(13)
    C4 0.081(2) 0.0788(19) 0.0440(13) -0.0325(16) 0.0233(13) -0.0229(13)
    C5 0.0526(15) 0.0684(16) 0.0492(13) -0.0105(12) 0.0069(11) -0.0150(12)
    C6 0.0465(13) 0.0534(13) 0.0350(10) -0.0082(10) 0.0017(9) -0.0040(9)
    C7 0.0527(15) 0.0652(15) 0.0483(12) 0.0166(12) 0.0070(10) 0.0127(11)
    C8 0.0440(12) 0.0416(11) 0.0342(10) 0.0045(9) 0.0033(8) 0.0083(9)
    C9 0.0483(13) 0.0309(10) 0.0363(10) 0.0003(9) 0.0061(8) -0.0011(8)
    C10 0.0686(17) 0.0380(11) 0.0406(11) -0.0071(11) 0.0058(10) 0.0011(9)
    C11 0.082(2) 0.0577(15) 0.0518(14) -0.0284(14) 0.0125(13) -0.0015(12)
    C12 0.0597(17) 0.0669(16) 0.0597(15) -0.0245(13) 0.0148(12) -0.0135(12)
    C13 0.0468(14) 0.0509(13) 0.0587(14) -0.0052(11) 0.0030(11) -0.0090(11)
    C14 0.0435(13) 0.0358(11) 0.0494(12) -0.0013(9) 0.0017(9) -0.0015(9)
    C15 0.0492(14) 0.0524(14) 0.0719(16) -0.0063(12) -0.0124(12) 0.0219(12)
    C16 0.0439(12) 0.0439(11) 0.0377(11) -0.0032(9) -0.0024(9) 0.0117(9)
_geom_special_details
;
 All esds (except the esd in the dihedral angle between two l.s. planes)
 are estimated using the full covariance matrix.  The cell esds are taken
 into account individually in the estimation of esds in distances, angles
 and torsion angles; correlations between esds in cell parameters are only
 used when they are defined by crystal symmetry.  An approximate (isotropic)
 treatment of cell esds is used for estimating esds involving l.s. planes.
;
loop_
    _geom_bond_atom_site_label_1
    _geom_bond_atom_site_label_2
    _geom_bond_site_symmetry_2
    _geom_bond_distance
    _geom_bond_publ_flag
    C1 C6 . 1.392(3) ?
    C1 C2 . 1.395(3) ?
    C1 C16 . 1.494(3) ?
    C2 C3 . 1.379(4) ?
    C2 H2 . 0.9500 ?
    C3 C4 . 1.366(4) ?
    C3 H3 . 0.9500 ?
    C4 C5 . 1.389(4) ?
    C4 H4 . 0.9500 ?
    C5 C6 . 1.384(3) ?
    C5 H5 . 0.9500 ?
    C6 C7 . 1.513(3) ?
    C7 C8 . 1.532(3) ?
    C7 H7A . 0.9900 ?
    C7 H7B . 0.9900 ?
    C8 C9 . 1.500(3) ?
    C8 C16 . 1.569(3) ?
    C8 C16 3_666 1.597(3) ?
    C9 C14 . 1.386(3) ?
    C9 C10 . 1.392(3) ?
    C10 C11 . 1.376(4) ?
    C10 H10 . 0.9500 ?
    C11 C12 . 1.379(4) ?
    C11 H11 . 0.9500 ?
    C12 C13 . 1.374(3) ?
    C12 H12 . 0.9500 ?
    C13 C14 . 1.388(3) ?
    C13 H13 . 0.9500 ?
    C14 C15 . 1.501(3) ?
    C15 C16 . 1.535(3) ?
    C15 H15A . 0.9900 ?
    C15 H15B . 0.9900 ?
loop_
    _geom_angle_atom_site_label_1
    _geom_angle_atom_site_label_2
    _geom_angle_atom_site_label_3
    _geom_angle_site_symmetry_1
    _geom_angle_site_symmetry_3
    _geom_angle
    _geom_angle_publ_flag
    C6 C1 C2 . . 119.7(2) ?
    C6 C1 C16 . . 111.58(18) ?
    C2 C1 C16 . . 128.7(2) ?
    C3 C2 C1 . . 119.5(3) ?
    C3 C2 H2 . . 120.3 ?
    C1 C2 H2 . . 120.3 ?
    C4 C3 C2 . . 120.5(2) ?
    C4 C3 H3 . . 119.8 ?
    C2 C3 H3 . . 119.8 ?
    C3 C4 C5 . . 121.1(3) ?
    C3 C4 H4 . . 119.5 ?
    C5 C4 H4 . . 119.5 ?
    C6 C5 C4 . . 118.9(3) ?
    C6 C5 H5 . . 120.5 ?
    C4 C5 H5 . . 120.5 ?
    C5 C6 C1 . . 120.3(2) ?
    C5 C6 C7 . . 128.0(2) ?
    C1 C6 C7 . . 111.7(2) ?
    C6 C7 C8 . . 104.37(18) ?
    C6 C7 H7A . . 110.9 ?
    C8 C7 H7A . . 110.9 ?
    C6 C7 H7B . . 110.9 ?
    C8 C7 H7B . . 110.9 ?
    H7A C7 H7B . . 108.9 ?
    C9 C8 C7 . . 115.99(18) ?
    C9 C8 C16 . . 103.94(16) ?
    C7 C8 C16 . . 107.62(17) ?
    C9 C8 C16 . 3_666 115.41(17) ?
    C7 C8 C16 . 3_666 118.91(19) ?
    C16 C8 C16 . 3_666 89.59(15) ?
    C14 C9 C10 . . 120.4(2) ?
    C14 C9 C8 . . 111.53(17) ?
    C10 C9 C8 . . 128.0(2) ?
    C11 C10 C9 . . 119.0(2) ?
    C11 C10 H10 . . 120.5 ?
    C9 C10 H10 . . 120.5 ?
    C10 C11 C12 . . 120.5(2) ?
    C10 C11 H11 . . 119.8 ?
    C12 C11 H11 . . 119.8 ?
    C13 C12 C11 . . 121.0(2) ?
    C13 C12 H12 . . 119.5 ?
    C11 C12 H12 . . 119.5 ?
    C12 C13 C14 . . 119.1(2) ?
    C12 C13 H13 . . 120.4 ?
    C14 C13 H13 . . 120.4 ?
    C9 C14 C13 . . 120.0(2) ?
    C9 C14 C15 . . 112.24(19) ?
    C13 C14 C15 . . 127.7(2) ?
    C14 C15 C16 . . 104.30(17) ?
    C14 C15 H15A . . 110.9 ?
    C16 C15 H15A . . 110.9 ?
    C14 C15 H15B . . 110.9 ?
    C16 C15 H15B . . 110.9 ?
    H15A C15 H15B . . 108.9 ?
    C1 C16 C15 . . 115.65(19) ?
    C1 C16 C8 . . 104.37(17) ?
    C15 C16 C8 . . 107.63(17) ?
    C1 C16 C8 . 3_666 115.12(17) ?
    C15 C16 C8 . 3_666 118.80(19) ?
    C8 C16 C8 . 3_666 90.41(15) ?
loop_
    _geom_torsion_atom_site_label_1
    _geom_torsion_atom_site_label_2
    _geom_torsion_atom_site_label_3
    _geom_torsion_atom_site_label_4
    _geom_torsion_site_symmetry_1
    _geom_torsion_site_symmetry_2
    _geom_torsion_site_symmetry_3
    _geom_torsion_site_symmetry_4
    _geom_torsion
    _geom_torsion_publ_flag
    C6 C1 C2 C3 . . . . 1.2(3) ?
    C16 C1 C2 C3 . . . . -178.4(2) ?
    C1 C2 C3 C4 . . . . -0.2(4) ?
    C2 C3 C4 C5 . . . . -0.5(4) ?
    C3 C4 C5 C6 . . . . 0.1(4) ?
    C4 C5 C6 C1 . . . . 0.9(3) ?
    C4 C5 C6 C7 . . . . -178.3(2) ?
    C2 C1 C6 C5 . . . . -1.6(3) ?
    C16 C1 C6 C5 . . . . 178.12(19) ?
    C2 C1 C6 C7 . . . . 177.8(2) ?
    C16 C1 C6 C7 . . . . -2.5(3) ?
    C5 C6 C7 C8 . . . . -175.6(2) ?
    C1 C6 C7 C8 . . . . 5.1(3) ?
    C6 C7 C8 C9 . . . . -121.4(2) ?
    C6 C7 C8 C16 . . . . -5.5(2) ?
    C6 C7 C8 C16 . . . 3_666 94.1(2) ?
    C7 C8 C9 C14 . . . . 116.93(19) ?
    C16 C8 C9 C14 . . . . -1.0(2) ?
    C16 C8 C9 C14 3_666 . . . -97.3(2) ?
    C7 C8 C9 C10 . . . . -63.9(3) ?
    C16 C8 C9 C10 . . . . 178.2(2) ?
    C16 C8 C9 C10 3_666 . . . 81.9(3) ?
    C14 C9 C10 C11 . . . . -0.3(3) ?
    C8 C9 C10 C11 . . . . -179.5(2) ?
    C9 C10 C11 C12 . . . . 0.4(4) ?
    C10 C11 C12 C13 . . . . 0.1(4) ?
    C11 C12 C13 C14 . . . . -0.6(4) ?
    C10 C9 C14 C13 . . . . -0.2(3) ?
    C8 C9 C14 C13 . . . . 179.10(18) ?
    C10 C9 C14 C15 . . . . 177.7(2) ?
    C8 C9 C14 C15 . . . . -3.0(3) ?
    C12 C13 C14 C9 . . . . 0.6(3) ?
    C12 C13 C14 C15 . . . . -176.9(2) ?
    C9 C14 C15 C16 . . . . 5.6(3) ?
    C13 C14 C15 C16 . . . . -176.7(2) ?
    C6 C1 C16 C15 . . . . 116.9(2) ?
    C2 C1 C16 C15 . . . . -63.4(3) ?
    C6 C1 C16 C8 . . . . -1.1(2) ?
    C2 C1 C16 C8 . . . . 178.6(2) ?
    C6 C1 C16 C8 . . . 3_666 -98.5(2) ?
    C2 C1 C16 C8 . . . 3_666 81.2(3) ?
    C14 C15 C16 C1 . . . . -122.1(2) ?
    C14 C15 C16 C8 . . . . -6.0(2) ?
    C14 C15 C16 C8 . . . 3_666 94.6(2) ?
    C9 C8 C16 C1 . . . . 127.77(17) ?
    C7 C8 C16 C1 . . . . 4.2(2) ?
    C16 C8 C16 C1 3_666 . . . -116.11(18) ?
    C9 C8 C16 C15 . . . . 4.4(2) ?
    C7 C8 C16 C15 . . . . -119.2(2) ?
    C16 C8 C16 C15 3_666 . . . 120.5(2) ?
    C9 C8 C16 C8 . . . 3_666 -116.13(18) ?
    C7 C8 C16 C8 . . . 3_666 120.3(2) ?
    C16 C8 C16 C8 3_666 . . 3_666 -0.0020(10)
                                            ?
loop_
    _geom_hbond_atom_site_label_D
    _geom_hbond_atom_site_label_H
    _geom_hbond_atom_site_label_A
    _geom_hbond_site_symmetry_A
    _geom_hbond_distance_DH
    _geom_hbond_distance_HA
    _geom_hbond_distance_DA
    _geom_hbond_angle_DHA
    C3 H3 <i>Cg</i>1 2_646 0.95 2.77 3.713(3) 171
_shelx_space_group_comment
;
The symmetry employed for this shelxl refinement is uniquely defined
by the following loop, which should always be used as a source of
symmetry information in preference to the above space-group names.
They are only intended as comments.
;
_shelx_estimated_absorpt_T_min     0.973
_shelx_estimated_absorpt_T_max     0.988
_shelx_hkl_file
;
  -1  -6   2    3.88    3.79   0
  -1  -6   4  130.19    5.03   0
  -1  -4   1   48.28    2.65   0
  -1  -4   5   53.14    4.41   0
  -1  -3   2   42.16    2.74   0
  -1  -3   3 1467.57    6.80   0
  -1  -3   4  102.84    2.99   0
   0  -9   0    3.83    5.94   0
   0  -9   6   -4.48    8.00   0
   0  -8  -2    8.10    5.20   0
   0  -8   8    7.14    7.40   0
   0  -6  -4  119.00    3.96   0
   0  -6  10    2.16    7.47   0
   0  -3  10    3.26    4.22   0
   1 -11   1   18.75    9.50   0
   1 -11   2   17.11    8.97   0
   1 -11   3    7.66    8.59   0
   1  -6  13   -4.78    8.00   0
   1  -5  13    9.31    7.01   0
   1  -4  13   -9.41    5.80   0
   1  -3  13   -1.85    5.23   0
   2 -11  -4   -2.56    7.09   0
   2  -9  -7   13.90    5.41   0
   2  -5  15    5.81    7.80   0
   2  -4  15   -2.02    7.01   0
   2   3  -1   65.63    3.07   0
   3  -2  16    9.78    5.89   0
   3   0  -9    1.79    3.19   0
   3   1  -8    1.04    3.51   0
   3   4  -1  258.94    4.30   0
   4   5   0   88.31    4.19   0
   4   5   6  281.66    4.53   0
   6   6  -2   28.10    7.40   0
   7   4  -9   -7.93    8.46   0
   8   5  -8    3.10    9.00   0
   8   6  -5    7.31    7.47   0
   8   7  -1   -1.19    8.29   0
   8   7   0    2.19    6.49   0
   8   7   6   -2.96    7.24   0
   9   6  -6    3.53    8.57   0
   9   7  -2    7.83    7.75   0
  -1  -5   2  923.68    6.89   0
  -1  -5   3   74.38    3.99   0
  -1  -4   4  206.38    4.07   0
   0  -9   2   60.39    7.47   0
   0  -8   7   -5.34    7.40   0
   0  -7  -3   27.78    4.25   0
   0  -7   9    1.74    6.51   0
   0  -5  10   30.04    6.18   0
   0  -4  10   19.69    5.38   0
   0  -2   9   23.57    4.03   0
   0  -1   8  472.01    4.26   0
   1 -10  -2   23.47    7.05   0
   1  -9  -4   13.50    5.49   0
   1  -9  10   -2.93    9.19   0
   1  -8  11    7.54    9.01   0
   1  -7  12    3.09    7.92   0
   1  -5  -7   54.36    2.07   0
   1  -2  12   -1.14    4.68   0
   1   1  -3 5032.51    8.94   0
   2   1  -6   -1.37    2.02   0
   3  -3  16   29.42    7.56   0
   3  -1 -10  255.39    3.65   0
   3   3  -5   31.85    4.25   0
   3   4  -2   93.79    4.45   0
   4   4  -5    2.34    5.01   0
   4   5  -1  213.34    5.01   0
   5  -2 -13    3.30    4.55   0
   5   0 -12    2.51    5.08   0
   5   1 -11   -0.20    4.85   0
   5   2 -10    6.97    5.68   0
   5   5  -4   46.71    5.30   0
   5   6   1  126.44    5.85   0
   5   6   2    2.04    5.28   0
   5   6   3   11.16    5.10   0
   5   6   4   49.80    4.93   0
   6  -2 -14   17.59    5.72   0
   6   1 -12   11.11    5.71   0
   6   4  -8   96.73    6.61   0
   6   5  -6   28.37    5.96   0
   6   6   8   47.14    5.10   0
   7   1 -13   -1.87    6.38   0
   7   2 -12   11.96    7.41   0
   7   6  10    5.17    5.58   0
   7   7   1   20.41    6.73   0
   7   7   2    0.19    6.86   0
   7   7   3   -3.72    6.73   0
   7   7   4   -1.84    6.22   0
   8   4 -10    4.34    7.39   0
   8   6  -6   -5.83    9.16   0
   8   7  -2    4.89    8.98   0
   8   7   7   11.59    7.01   0
   9   6  -7    0.72    9.91   0
   9   7  -3   24.50    8.86   0
   0  -8  -1    6.48    5.30   0
   0  -8   6   -0.14    7.30   0
   0  -7   8    6.62    7.21   0
   0  -6   9   -3.00    6.89   0
   0  -5  -4   23.63    2.63   0
   1 -10  -1   -3.01    7.77   0
   1 -10   6   -3.74    9.39   0
   1 -10   7   -0.86    8.25   0
   1  -9   9    8.01    9.58   0
   1  -6  12   -0.47    7.60   0
   1  -4  -7  647.75    2.66   0
   1  -1  -6  721.29    3.37   0
   1   0  10  144.12    3.27   0
   2 -11  -3    0.03    7.55   0
   2  -6  14    8.15    8.56   0
   2  -5  -9  607.02    3.06   0
   2  -2  14   94.99    5.13   0
   3  -7 -10    1.42    2.77   0
   3  -3 -11   -2.19    2.09   0
   3  -1  15   -3.34    4.73   0
   3   2  -7   59.80    3.97   0
   4  -2 -12   53.29    3.85   0
   4   1 -10   18.04    4.24   0
   4   5  -2    2.12    5.25   0
   5   3  -9  383.90    7.77   0
   5   4  -7   48.39    5.00   0
   5   6   0  359.04    7.46   0
   5   6   5   -1.13    4.21   0
   6   0 -13    2.89    4.93   0
   6   3 -10   -2.22    5.12   0
   6   6  -3    4.80    5.95   0
   7   3 -11    1.70    6.25   0
   7   6  -5    2.47    6.68   0
   7   7   0    2.75    7.72   0
   7   7   5    8.19    6.23   0
   8   2 -13   28.67    8.81   0
   8   3 -12   14.75    9.12   0
   8   7  -3    0.99    9.14   0
   9   7  -4    9.33    9.35   0
   0  -8   0   38.15    5.01   0
   0  -8   4   13.84    6.88   0
   0  -8   5   19.04    6.12   0
   0  -7  -2   31.25    4.54   0
   0  -7   7   40.47    6.97   0
   0  -6  -3   19.45    4.06   0
   0  -5   9   10.02    5.37   0
   0  -4   9    5.89    4.88   0
   0  -3   9    3.29    4.39   0
   0   0   5   -2.91    1.48   0
   1 -10   0    3.89    7.82   0
   1 -10   1   10.47    7.53   0
   1 -10   4   -2.07    8.40   0
   1 -10   5    3.32    8.95   0
   1  -9  -3   78.31    6.17   0
   1  -8  10    2.19    7.25   0
   1  -7  11   -2.08    8.12   0
   1  -5  12    1.53    6.15   0
   1  -4  12   14.98    5.30   0
   1  -3  12   18.71    5.14   0
   1  -1  11   67.31    3.37   0
   1   0  -5    0.64    1.84   0
   2 -11  -2   -2.55    8.12   0
   2  -5  14    9.89    7.28   0
   2  -3  14    9.03    5.53   0
   2  -2  -9   -0.66    1.83   0
   3 -10  -7   10.56    6.87   0
   3   4  -3   30.05    4.40   0
   3   4   8    3.17    2.13   0
   4   0 -11   -1.94    3.81   0
   4   2  -9  118.90    4.69   0
   5   5  -5   13.26    5.34   0
   5   6  -1  483.96    8.46   0
   5   6   6   14.66    4.20   0
   6   4  -9   17.32    7.30   0
   6   6  -4    8.79    6.91   0
   6   6   9    3.90    5.05   0
   7   0 -14   14.25    7.00   0
   7   4 -10    5.35    8.73   0
   7   5  -8    1.89    6.50   0
   7   6  -6    0.62    8.49   0
   7   7  -2   -4.03    8.18   0
   7   7  -1   -1.73    6.88   0
   7   7   6    2.41    6.09   0
   8   4 -11   -0.19    8.98   0
   8   5  -9    7.18    7.84   0
   8   6  -7   17.66    9.93   0
   8   7  -4   -1.90    9.29   0
   9   7  -5   57.41   11.98   0
   0  -8   2    4.22    5.09   0
   0  -8   3   77.47    5.95   0
   0  -6   8    9.00    5.13   0
   0  -2   8    8.95    3.10   0
   0  -1   7  589.11    4.35   0
   1 -10   2    1.77    7.16   0
   1  -9   7   16.12    8.77   0
   1  -6  11   11.25    7.25   0
   2 -11  -1   16.80    9.17   0
   2 -10  -4    7.59    6.55   0
   2  -9  -6   -2.32    4.75   0
   2  -8  12   32.24    9.46   0
   2  -7  13    1.34    7.81   0
   2  -4  14   43.93    6.25   0
   2  -1  13  148.10    5.77   0
   2   2  -5  962.37    5.92   0
   3  -9  -8    9.52    5.16   0
   3   0  14   59.06    4.77   0
   4  -1  16    8.75    5.30   0
   4   3  -8    3.93    5.25   0
   4   5  -3  752.62    7.92   0
   4   5   8   16.38    3.05   0
   5  -1 -13    5.72    4.48   0
   5   4  -8   60.81    6.34   0
   5   6  -2  184.46    6.92   0
   6  -1 -14    0.65    6.03   0
   6   7   1    7.43    6.04   0
   7   7   7   19.40    6.74   0
   0  -6   7   50.08    6.03   0
   0  -5   8    2.49    4.46   0
   0  -4   8   27.35    5.11   0
   0  -3   8  129.67    4.61   0
   1  -9  -2   92.10    6.32   0
   1  -9   6    4.16    8.66   0
   1  -8  -4    3.14    4.58   0
   1  -7  10    1.45    6.73   0
   1  -2  11   52.89    4.05   0
   1   2  -1   68.18    2.32   0
   2 -11   0   -0.30    8.47   0
   2 -11   1   -2.07    8.79   0
   2 -11   3    5.85    9.38   0
   2 -11   4    0.78    8.38   0
   2  -9  10    5.21   10.91   0
   2  -8  -7   36.87    4.34   0
   2  -6  13  -10.90    8.62   0
   2   0  12   21.67    3.50   0
   2   1  11    1.28    2.24   0
   3  -5  15    7.22    8.69   0
   3  -2  15    9.41    5.39   0
   3   1  -9  541.86    5.99   0
   4  -1 -12   51.83    4.26   0
   5   1 -12    4.62    5.50   0
   5   2 -11   12.16    5.18   0
   5   5  -6    3.08    5.00   0
   5   6  -3   44.03    7.04   0
   5   6   7   55.14    4.68   0
   6   1 -13   -0.31    6.02   0
   6   2 -12   91.38    6.98   0
   6   3 -11   14.68    6.55   0
   6   5  -8    8.74    7.30   0
   6   5  12   10.93    3.83   0
   6   6  -5    0.16    5.87   0
   6   7   0    2.36    6.30   0
   6   7   4   -0.16    5.64   0
   6   7   5    5.27    5.95   0
   7   2 -13    6.27    7.34   0
   7   3 -12    2.18    8.17   0
   7   5  -9    4.75    6.88   0
   7   6  -7   -6.50    8.47   0
   7   7  -3   28.42    6.73   0
   8   5 -10    7.35    8.81   0
   8   6  -8    6.53    9.39   0
   8   7  -5    6.19    7.95   0
   8   8   2   -0.61    8.55   0
   8   8   3   -6.76    7.57   0
   0  -7   0   -3.62    4.20   0
   0  -7   2   27.41    5.62   0
   0  -7   4  158.33    6.13   0
   0  -6  -2   74.10    4.10   0
   0  -6   6   42.72    6.30   0
   0  -5   7   -2.17    5.12   0
   0   0   4 3027.93    5.35   0
   1  -9   5   -3.34    7.36   0
   1  -8   8    2.34    6.47   0
   1  -7  -5    2.46    4.20   0
   1  -6  -6   48.55    2.73   0
   1  -5  11   42.41    5.30   0
   1  -4  11   -0.11    5.61   0
   1  -3  11  330.22    6.66   0
   1   1  -4  158.01    2.66   0
   2 -10  -3    0.32    6.80   0
   2 -10   7   12.41   10.13   0
   2  -9  -5   -1.42    5.70   0
   2  -8  11    2.69    7.88   0
   2  -7  12   -0.80    7.23   0
   2  -5  13   13.18    7.67   0
   2  -2  13   95.12    5.56   0
   2   0  -8    0.67    2.35   0
   2   1  -7  463.35    4.37   0
   3 -10  -6    1.92    6.91   0
   3  -4  15    8.87    7.38   0
   3  -3  15   -3.20    6.61   0
   3  -2 -11   67.44    2.72   0
   3   0 -10  553.55    5.70   0
   3   2  -8  105.13    4.68   0
   3   4  -4  252.18    5.01   0
   3   5   2   -0.42    3.84   0
   3   5   3  139.41    4.42   0
   3   5   4    2.33    3.48   0
   4  -2  16   -0.67    6.69   0
   5   3 -10    6.21    4.80   0
   6   4 -10   -3.72    7.53   0
   6   6  -6   11.12    6.99   0
   6   7  -2   12.01    7.34   0
   6   7  -1    4.99    6.23   0
   7   1 -14   34.99    8.19   0
   7   4 -11   -7.02    7.88   0
   7   7  -4   25.51    7.00   0
   7   7   8   11.37    6.31   0
   8   4 -12    2.50    9.30   0
   8   7  -6   -1.39    9.96   0
   8   8  -1    2.84    9.37   0
   8   8   0    5.56    7.59   0
   0  -6  -1    0.31    4.14   0
   0  -4   7    6.70    4.65   0
   0  -2   7  146.33    3.51   0
   0  -1   6   11.93    2.17   0
   1  -9   0    1.82    5.14   0
   1  -9   1   50.27    7.08   0
   1  -9   3   11.37    6.86   0
   1  -9   4    2.15    7.02   0
   1  -8  -3    0.77    4.88   0
   1  -8   7   -0.23    6.67   0
   1  -7   9   -1.20    6.37   0
   1  -6  10   33.23    6.29   0
   1  -1  10   22.50    3.36   0
   2 -10  -2   26.51    7.38   0
   2 -10   6   -0.50    9.24   0
   2  -4  13   30.90    6.37   0
   2  -3  13   -5.48    5.42   0
   2   2  -6    0.83    3.13   0
   2   4   1  162.39    3.73   0
   2   4   3    4.34    2.31   0
   3  -6  14    3.93    9.87   0
   3   5  -1    4.50    4.01   0
   3   5   0    7.18    3.31   0
   4   0  15   -3.51    4.63   0
   4   2 -10   33.73    4.85   0
   4   4  -7    1.84    4.36   0
   4   5  -5   33.17    5.97   0
   4   6   0    7.28    5.27   0
   4   6   2   10.18    3.81   0
   4   6   3    3.53    4.19   0
   4   6   4   19.47    4.39   0
   5   0 -13   -2.65    5.17   0
   5   4  -9    7.46    6.08   0
   5   6  -4   39.37    5.35   0
   5   6   8    1.78    3.95   0
   6   0 -14   38.12    6.53   0
   6   6  10   -0.61    4.62   0
   6   7  -3    3.17    7.40   0
   6   7   6    7.26    5.14   0
   7   6  -8    1.76    8.92   0
   7   7  -5   -1.45    8.48   0
   8   6  -9   19.62   10.94   0
   8   8  -2   21.80    8.90   0
   0  -6   0 1323.14    8.75   0
   0  -5   6   -1.86    4.22   0
   0  -4  -3  160.92    2.72   0
   0  -3   7  293.17    4.64   0
   1  -8   6    5.94    6.92   0
   1  -7   8   11.74    7.15   0
   1  -6   9    0.65    6.85   0
   1  -5  10    4.37    5.88   0
   1   0   9    2.03    2.49   0
   2 -10  -1   14.08    7.83   0
   2 -10   4   -0.98    9.04   0
   2 -10   5   31.33    9.07   0
   2  -9   8    4.94    9.47   0
   2  -8  -6   15.16    4.60   0
   2  -8  10   37.57    8.00   0
   2  -7  11   10.49    8.31   0
   2  -6  12   -5.32    6.42   0
   2  -1  -9   83.04    3.12   0
   2   4   0   80.28    3.03   0
   2   4   4   12.24    2.31   0
   3 -11  -2    4.47    8.27   0
   3  -9  -7    0.07    6.21   0
   3  -7  13    6.16    9.27   0
   3  -5  14    5.50    7.03   0
   3   3  -7   26.32    3.65   0
   3   4  -5    0.00    3.70   0
   3   5   5  210.29    3.69   0
   4  -9  -9   14.88    5.77   0
   4  -7 -11   -2.61    3.30   0
   4   3  -9  144.36    5.14   0
   4   6  -1   26.26    5.38   0
   4   6   5   68.25    4.68   0
   5  -3 -14    5.32    3.81   0
   6  -3 -15    2.94    4.98   0
   6   3 -12   10.97    7.18   0
   7   3 -13    8.43    8.14   0
   7   7   9    4.19    6.35   0
   7   8   0   -0.09    8.87   0
   7   8   1    1.20    8.04   0
   7   8   2   13.69    7.51   0
   8   5 -11   -4.99    8.13   0
   8   7  -7   12.23    9.00   0
   8   8  -3    2.71    8.50   0
   0  -6   2   75.39    4.16   0
   0  -6   3   17.35    4.23   0
   0  -4   6  115.52    5.03   0
   0  -2   6  494.91    4.67   0
   0   0   3    0.18    1.22   0
   1  -7  -4  222.21    5.02   0
   1  -4  10   19.03    5.43   0
   1  -3  10  121.03    4.99   0
   1  -2  -7    4.84    0.96   0
   1  -2  10   14.30    3.96   0
   2 -10   1    2.31    7.82   0
   2 -10   2    2.59    8.33   0
   2 -10   3    3.38    7.52   0
   2  -9  -4   46.86    5.79   0
   2  -9   7    3.93    9.48   0
   2  -8   9    1.84    9.02   0
   2  -5  12    4.56    6.73   0
   2  -4  -9   38.47    1.34   0
   2  -1  12   20.96    4.20   0
   3 -11  -1    5.36    9.22   0
   3 -11   0   -1.89    9.41   0
   3 -10  -5    1.10    6.75   0
   3  -4  14   -1.60    6.45   0
   3  -2  14    9.74    5.35   0
   3  -1 -11  449.65    4.63   0
   3   5  -2   91.47    4.38   0
   4   0 -12    3.35    3.97   0
   4   4  -8   89.41    5.92   0
   4   5  -6    8.31    5.86   0
   4   5   9    2.60    2.92   0
   4   6  -2   -3.46    4.59   0
   5  -4 -14   17.10    3.05   0
   5  -2 -14   29.30    4.53   0
   5   3 -11    6.19    5.86   0
   5   5  -8    9.99    7.01   0
   5   5  11   24.46    3.25   0
   5   7  -1  141.89    7.14   0
   5   7   0   70.52    6.39   0
   5   7   1   21.17    4.89   0
   5   7   4    2.83    5.42   0
   6  -2 -15    3.73    5.32   0
   6   2 -13    7.76    6.30   0
   6   4 -11    2.48    7.66   0
   7   2 -14   -0.51    7.95   0
   7   4 -12    5.48    8.74   0
   7   6  -9   -4.62    8.89   0
   7   7  -6   -4.44    7.51   0
   7   8  -2   11.90    8.96   0
   7   8  -1    5.03    6.99   0
   7   8   4    8.23    6.91   0
   7   8   5    2.66    7.57   0
   8   8  -4   31.18    9.13   0
   0  -5  -1  124.10    3.54   0
   0  -5   4   20.69    4.91   0
   0  -3   6  200.24    3.80   0
   0  -1   5  277.22    3.02   0
   1  -8  -1    6.44    4.62   0
   1  -8   0   29.17    6.02   0
   1  -8   1    0.03    5.57   0
   1  -8   3    3.64    7.07   0
   1  -8   4   -3.04    6.00   0
   1  -7   7   21.56    5.89   0
   1  -5   9    6.48    5.65   0
   2  -9  -3    5.08    5.66   0
   2  -9   6   -1.30    9.10   0
   2  -7  -7    1.38    3.45   0
   2  -7  10    8.97    7.76   0
   2  -6  11   -4.20    7.78   0
   2  -4  12   -1.08    5.49   0
   2  -2  12   20.15    5.01   0
   2   4   5  446.28    3.74   0
   3 -11   1   -1.81    8.09   0
   3 -11   2    4.05    8.34   0
   3 -10  -4    1.46    7.05   0
   3 -10   7   -3.44   11.18   0
   3  -8  -8   -1.47    4.84   0
   3  -8  11   -9.38    9.44   0
   3  -7  12  -12.08    9.06   0
   3  -6 -10   15.13    2.44   0
   3  -6  13    1.88    8.85   0
   3  -3  14    1.09    5.73   0
   3   1 -10  261.15    4.98   0
   3   2  -9   17.59    4.49   0
   3   4  -6    2.07    4.81   0
   3   4   9   43.79    2.00   0
   3   5  -3   35.72    5.11   0
   3   5   6   89.71    2.96   0
   4  -1  15    6.85    5.32   0
   4   1  14    0.31    3.95   0
   4   6  -3  115.55    6.20   0
   4   6   6   16.94    4.00   0
   5   1 -13    9.67    5.34   0
   5   4 -10    6.81    6.59   0
   5   6  -6   12.20    6.70   0
   5   7  -2   11.67    7.14   0
   5   7   5    4.37    5.37   0
   6   1 -14    4.76    6.83   0
   6   5 -10   13.77    8.05   0
   6   6  -8    3.82    7.90   0
   6   7  -5    1.49    6.28   0
   7   5 -11    4.26    8.31   0
   7   7  -7    6.91    9.44   0
   7   8  -3   -6.35    8.55   0
   8   7  -8    7.01    9.03   0
   8   8  -5    7.03    9.33   0
   0  -5   0    5.00    3.13   0
   0  -5   1  122.80    4.25   0
   0  -5   3  166.88    4.48   0
   0  -4  -2  159.13    2.89   0
   0  -4   5  687.62    6.17   0
   1  -7  -3   35.56    4.38   0
   1  -7   6  121.71    6.18   0
   1   0  -6  289.15    2.79   0
   1   1  -5  300.83    3.26   0
   1   2  -3  552.28    4.05   0
   2  -9   5    1.48    8.24   0
   2  -8  -5   -7.98    4.92   0
   2  -8   8   21.67    6.67   0
   2  -3  12    9.60    5.03   0
   2   1  -8  252.76    3.93   0
   2   2  -7   -0.79    3.11   0
   3 -10   6   12.27   10.53   0
   3  -9   9   12.77    9.05   0
   3  -5  13   17.82    7.32   0
   3   0  13   -0.93    4.02   0
   3   3  -8    9.30    4.07   0
   4  -4  15   18.02    7.87   0
   4  -3 -13    1.77    2.72   0
   4  -3  15   10.54    7.51   0
   4  -2 -13    0.49    3.41   0
   4  -2  15   -0.01    6.39   0
   4   2 -11   33.96    5.15   0
   4   3 -10    7.59    5.73   0
   4   6  -4   54.09    6.82   0
   5  -1 -14   -2.15    4.79   0
   5   6   9    4.44    4.15   0
   6   7  -6    1.74    8.26   0
   6   7   8    2.38    5.38   0
   6   8   0    0.56    7.66   0
   6   8   1    6.64    7.49   0
   7   8  -4   20.22    9.36   0
   7   8   6    0.97    6.98   0
   0  -4   4   93.40    3.57   0
   0  -3   5 1477.79    7.42   0
   0  -2   5  290.35    3.46   0
   0   0   2 9999.99    6.69   0
   1  -6   7   92.83    5.53   0
   1  -5   8  647.75    8.51   0
   1  -4   9   10.48    4.32   0
   1  -3   9  653.50    6.99   0
   1  -1   9  152.91    3.51   0
   2  -9  -2   31.25    5.37   0
   2  -9  -1   10.01    6.19   0
   2  -9   3   -4.70    7.98   0
   2  -8   7    2.94    8.24   0
   2  -7   9    2.58    6.65   0
   2  -6  10   -7.77    7.51   0
   2  -5  11   14.87    5.25   0
   2   0  -9   -0.28    2.89   0
   2   0  11    0.72    2.80   0
   2   4  -3  221.69    4.25   0
   3 -10  -3   -1.61    7.08   0
   3 -10   5   -0.76    9.12   0
   3  -9  -6    2.54    5.45   0
   3  -9   8   10.48    9.74   0
   3  -8  10    7.26    8.89   0
   3  -6  12   48.60    8.33   0
   3   0 -11    1.71    3.68   0
   3   5  -4   62.45    4.63   0
   4  -1 -13    4.00    4.12   0
   4   1 -12   51.83    4.83   0
   4   4  -9    5.42    5.68   0
   4   5  -7   80.30    5.63   0
   5   5  -9    5.74    6.39   0
   5   6  -7   10.60    6.11   0
   5   7  -4   30.01    7.50   0
   5   7   6   -2.58    5.13   0
   6   0 -15   -3.92    6.48   0
   6   3 -13    2.91    7.44   0
   6   4 -12    5.81    8.15   0
   6   6  -9   -2.06    8.30   0
   6   6  11   16.54    4.70   0
   6   8  -1    8.58    7.28   0
   6   8   3    2.12    5.55   0
   6   8   4    1.38    6.36   0
   7   3 -14   10.49    8.51   0
   7   4 -13    4.29    9.69   0
   7   6 -10    9.32    7.95   0
   7   7  -8    7.74    7.91   0
   7   8  -5   -0.63    9.92   0
   0  -4  -1  637.07    4.50   0
   0  -3  -2   -1.80    1.76   0
   0  -3   4   72.69    3.29   0
   0  -1   4  130.76    2.43   0
   1  -7  -2    0.63    3.71   0
   1  -2   9    0.96    3.88   0
   1   3   1    1.70    1.75   0
   1   3   2   84.15    2.18   0
   2  -9   0   24.15    5.61   0
   2  -9   1   26.61    7.05   0
   2  -9   2   34.68    6.61   0
   2  -4  11  202.72    6.80   0
   2   3  -6   30.71    4.13   0
   3 -10  -2   -0.44    7.61   0
   3 -10   3   -0.90    8.30   0
   3 -10   4   31.42    7.88   0
   3  -7  11   47.45    7.78   0
   3  -4  13    6.34    6.42   0
   3   5  -5   14.40    5.32   0
   3   5   7  678.68    4.96   0
   4 -10  -6    6.87    6.82   0
   4  -9  -8    1.66    5.68   0
   4  -5  14    0.08    8.08   0
   4   2  13   12.07    2.69   0
   4   6  -5   14.68    5.25   0
   4   6   7  113.12    4.37   0
   5   0 -14   43.79    5.25   0
   5   1  15    9.26    4.36   0
   5   3 -12    4.16    6.15   0
   5   4 -11    5.97    6.84   0
   6   5 -11   20.96    8.66   0
   6   7  -7    8.92    8.71   0
   6   8  -3    2.74    7.59   0
   6   8   5    9.45    6.89   0
   7   8  -6   13.46    9.55   0
   0  -4   0   47.21    2.55   0
   0  -4   1  636.57    4.96   0
   0  -2   4 1956.31    7.14   0
   1  -7  -1   43.74    4.22   0
   1  -7   0   81.04    5.61   0
   1  -7   1   -4.22    5.30   0
   1  -7   2   40.96    5.49   0
   1  -7   3  198.59    5.79   0
   1  -6   6   21.18    5.06   0
   1  -5   7  342.45    7.08   0
   1  -4   8   22.81    5.16   0
   1  -1  -7  107.62    1.97   0
   1   0   8 1871.53    6.45   0
   1   2  -4   36.38    2.35   0
   1   3  -1    4.91    2.70   0
   1   3   3   41.87    1.82   0
   2  -8  -4   29.28    5.18   0
   2  -8   6    8.10    6.09   0
   2  -7  -6   31.02    4.22   0
   2  -6   9  260.36    8.56   0
   2  -5  10   -6.90    6.20   0
   2  -3  11   51.40    5.50   0
   2  -1  11    1.17    3.97   0
   2   1  10   93.60    2.97   0
   2   4  -4  110.70    3.82   0
   2   4   6  104.26    2.43   0
   3 -10   1    7.43    8.46   0
   3 -10   2   43.44    7.61   0
   3  -9  -5    0.73    5.13   0
   3  -9   7   17.80    7.87   0
   3  -5  12    3.68    6.79   0
   3  -3  13   20.73    5.67   0
   3  -2  13    6.46    5.72   0
   3  -1  13   39.54    4.15   0
   3   2 -10   28.70    4.46   0
   3   3  -9  106.56    5.52   0
   3   6  -1   11.45    5.24   0
   3   6   0   32.99    4.21   0
   3   6   2    5.37    4.33   0
   3   6   3   52.93    4.25   0
   4  -8  11    4.76    9.51   0
   4  -7  12   -1.62    9.01   0
   4  -6  13   -0.42    9.49   0
   4   0 -13   -7.87    4.28   0
   4   3 -11   19.78    5.37   0
   4   3  12    0.41    1.91   0
   4   5  -8   11.45    5.42   0
   4   7  -1  248.08    7.43   0
   4   7   0  110.95    6.34   0
   4   7   1   58.35    5.84   0
   4   7   2   76.57    5.97   0
   5   5 -10   23.50    7.97   0
   5   7  -5    0.01    6.15   0
   5   7   7    0.31    4.51   0
   6   1 -15   23.82    8.03   0
   6   7   9   10.95    5.32   0
   6   8  -4   17.22    8.17   0
   7   6 -11    3.32    9.68   0
   7   7  -9    3.15    9.14   0
   7   9  -1    8.57    8.76   0
   7   9   0  -10.01    9.89   0
   7   9   1    5.17    9.40   0
   7   9   2    1.99    8.94   0
   0  -3  -1    3.48    2.05   0
   0  -3   3  395.49    4.06   0
   1  -5  -5    5.30    2.67   0
   1   1   7  574.12    2.62   0
   2  -8  -3   21.04    5.11   0
   2  -8   5   22.87    6.23   0
   2  -2  11  162.22    4.85   0
   2   2  -8   81.79    4.29   0
   2   2   9  138.36    1.77   0
   2   5   0   56.90    4.16   0
   2   5   1    1.83    3.22   0
   3  -9   6   38.17    8.12   0
   3  -7  10    8.07    7.24   0
   3  -6  11    1.69    8.30   0
   3   1 -11  454.45    5.78   0
   3   1  12   66.50    3.15   0
   3   4  -8  152.21    6.29   0
   3   6  -2   31.31    4.49   0
   3   6   4   24.29    4.23   0
   4 -10  -5    2.01    7.05   0
   4  -9   9    1.62    9.47   0
   4  -4  14    4.07    6.75   0
   4   0  14   -1.48    4.43   0
   4   2 -12   47.90    5.79   0
   4   4 -10   19.36    5.87   0
   4   6  -6    4.77    5.54   0
   4   7   4    7.57    5.30   0
   5  -7 -12    9.40    3.62   0
   5   1 -14    1.01    4.98   0
   5   7  -6   25.80    7.83   0
   5   8   0    2.57    6.61   0
   6   4 -13   -0.20    8.53   0
   6   6 -10    3.85    7.29   0
   6   7  -8    7.00    8.28   0
   6   8   6    5.42    5.92   0
   7   8  -7   16.12    9.39   0
   7   9  -3   17.55    9.73   0
   7   9  -2   -2.16    7.87   0
   7   9   3    1.73    8.52   0
   0  -3   0   -1.93    2.38   0
   0  -3   1    1.39    2.61   0
   0  -3   2   -0.04    2.50   0
   0  -2   3 3144.34    8.43   0
   0  -1   3   44.60    1.80   0
   1  -6  -3    6.63    3.80   0
   1  -6   4   67.62    5.65   0
   1  -5   6   15.47    5.14   0
   1  -4   7   11.19    4.34   0
   1  -3   8   65.88    3.92   0
   1  -2   8   20.37    3.32   0
   1   1  -6  347.75    3.58   0
   1   3  -2   41.40    2.50   0
   2  -8  -2  194.51    6.77   0
   2  -8   3    1.05    7.00   0
   2  -8   4   17.71    6.12   0
   2  -6   8    5.34    6.41   0
   2  -4  10  259.25    7.09   0
   2  -2 -10    2.33    1.88   0
   2   1  -9  107.11    3.78   0
   2   3  -7    1.54    4.07   0
   2   4  -5   51.77    3.91   0
   2   5  -1   21.21    3.54   0
   3  -9  -4   12.37    5.79   0
   3  -9   5   11.11    7.56   0
   3  -8   8    1.89    7.32   0
   3  -4  12    2.18    6.42   0
   4 -10  -4    4.19    7.63   0
   4 -10   5   19.16   10.48   0
   4  -9  -7    1.95    6.12   0
   4  -9   8   -1.86   10.69   0
   4  -8  -9    2.04    4.77   0
   4  -8  10   -3.38    9.10   0
   4  -5  13   -3.06    7.70   0
   4  -3  14    0.74    6.19   0
   4  -2  14    9.84    5.76   0
   4   5  -9    8.33    6.84   0
   4   5  10    6.62    2.33   0
   4   6  -7    8.06    7.04   0
   4   6   8    5.74    3.80   0
   5  -3  15   -6.17    7.86   0
   5   0  15    0.86    5.37   0
   5   3 -13   -6.44    6.48   0
   5   4 -12    0.97    6.95   0
   5   6  -9    1.90    7.48   0
   5   6  10    0.61    3.96   0
   5   8  -2   -1.38    7.31   0
   5   8   3   17.07    6.36   0
   6   3 -14    9.30    7.03   0
   6   5 -12   -7.70    8.03   0
   6   8  -6    8.20   10.11   0
   7   9  -4    6.84   11.22   0
   1  -6  -2    6.47    4.04   0
   1  -6   3  114.45    5.54   0
   1   0  -7    3.48    1.95   0
   1   2  -5 3690.23   10.14   0
   1   3  -3 1493.58    7.10   0
   1   3   4  129.94    1.92   0
   2  -8  -1   39.87    6.01   0
   2  -8   1   12.66    5.81   0
   2  -8   2    6.72    5.51   0
   2  -7   6    7.83    5.43   0
   2  -5   9   11.82    5.75   0
   2  -1 -10  172.52    3.35   0
   2   5  -2   22.78    3.59   0
   2   5   3   78.19    3.19   0
   3  -9  -3   43.38    6.50   0
   3  -9   4    6.08    6.66   0
   3  -8   7   -2.66    8.28   0
   3  -7   9    2.10    6.78   0
   3  -5  11    2.36    6.33   0
   3  -1 -12    8.48    3.12   0
   3   3 -10   -3.54    4.93   0
   3   5  -7  126.12    6.27   0
   3   6   5   12.94    3.66   0
   4 -10  -3   -0.26    7.46   0
   4  -7  11   16.43    7.80   0
   4  -6  12   27.82    9.39   0
   4   1 -13    4.84    4.77   0
   4   7  -4   10.03    5.59   0
   4   7   5   15.67    4.40   0
   5  -5  14    1.90    9.23   0
   5  -2  15    1.04    7.14   0
   5  -1  15    2.40    6.06   0
   5   2  14    2.45    3.73   0
   5   5 -11   -5.27    6.91   0
   5   7   8   18.83    5.06   0
   5   8  -4   10.12    7.82   0
   5   8   4   16.25    5.74   0
   6   2 -15    3.65    7.26   0
   6   6 -11    0.59    8.64   0
   6   8   7    3.84    5.99   0
   6   9  -1    5.40    9.02   0
   6   9   0   -5.37    9.14   0
   6   9   1    6.00    8.30   0
   0  -2  -1 3835.96    6.68   0
   0  -2   2 5896.30   10.48   0
   0  -1   2  696.66    3.35   0
   1  -6  -1   65.62    4.45   0
   1  -6   0  106.24    4.98   0
   1  -5   5   29.97    4.23   0
   1  -3   7   40.62    3.95   0
   2  -7   5   30.79    6.48   0
   2  -6   7   84.49    6.67   0
   2  -5  -8   34.57    2.31   0
   2  -3  10   23.09    4.98   0
   2   0 -10  351.00    5.25   0
   2   4  -6  554.58    6.31   0
   2   5  -3    4.05    3.86   0
   3  -9  -2    1.74    6.23   0
   3  -9  -1   29.47    6.95   0
   3  -9   0   58.28    7.16   0
   3  -9   1    2.74    7.51   0
   3  -9   2   85.52    9.02   0
   3  -9   3   22.22    6.89   0
   3  -7  -8    0.16    3.70   0
   3  -6  10    2.08    6.38   0
   3  -3  12    7.87    5.62   0
   3   0 -12  157.33    4.62   0
   3   0  12   37.05    4.19   0
   3   2 -11   58.00    4.83   0
   3   2  11   26.78    2.23   0
   3   4  -9   89.46    6.05   0
   4 -10  -2   -1.72    7.74   0
   4 -10   0   16.55    9.16   0
   4 -10   1   -6.22    8.64   0
   4 -10   2   18.88    9.10   0
   4  -9   7    0.21    8.40   0
   4  -4  13   24.05    7.23   0
   4   3 -12   54.59    6.12   0
   4   4 -11   19.11    6.11   0
   4   6  -8   13.42    7.22   0
   4   7  -5   21.81    5.94   0
   5  -1 -15    0.15    4.72   0
   5   0 -15   -3.08    6.14   0
   5   6 -10    5.03    8.36   0
   5   7  -8   -0.18    7.98   0
   5   8   5   21.56    6.16   0
   6   7  10    2.32    5.18   0
   6   8  -7   12.54    8.04   0
   6   9  -3   -3.58    9.34   0
   6   9  -2   -1.21    7.24   0
   6   9   2   -3.83    7.08   0
   6   9   3    3.06    7.55   0
   0  -2   0  275.32    2.81   0
   0  -2   1 3874.12    7.96   0
   1  -5  -4   22.23    2.83   0
   2  -7  -4   -3.60    4.03   0
   2  -7   4  190.42    7.36   0
   2  -4   9  105.38    5.84   0
   2  -2  10   84.85    4.50   0
   2   0  10   75.97    3.18   0
   2   2  -9   -2.73    3.87   0
   2   3  -8  168.37    5.25   0
   2   5  -4   22.82    4.05   0
   3  -8   6   32.35    7.65   0
   3  -7   8    9.44    6.10   0
   3  -3 -12    0.93    1.67   0
   3  -2  12   14.08    4.67   0
   3  -1  12   66.83    4.96   0
   3   5  -8   42.88    5.76   0
   3   5   8    0.10    2.26   0
   4  -9  -6    1.02    6.09   0
   4  -9   6    0.35    9.29   0
   4  -7  10   15.56    9.03   0
   4  -5  12   -3.23    7.14   0
   4   2 -13   -3.00    5.50   0
   4   5 -10    5.24    6.43   0
   4   7   6    0.38    4.53   0
   5  -4  14   10.93    7.96   0
   5   4 -13   16.38    7.78   0
   6   3 -15    0.23    8.19   0
   6   4 -14    7.32    7.60   0
   6   5 -13    8.53    8.50   0
   6   6 -12    0.77    9.85   0
   6   7 -10    2.61    8.21   0
   6   9  -4   16.44    9.11   0
   6   9   4    3.86    7.43   0
   1  -2   7   59.52    3.09   0
   1   0   7   -0.78    2.12   0
   1   1  -7   50.95    2.87   0
   1   2  -6   64.09    3.26   0
   1   4   0  564.13    5.02   0
   2   1 -10  187.15    4.74   0
   2   4  -7   92.26    5.37   0
   2   5  -5  299.29    6.30   0
   3  -8   5   46.35    6.62   0
   3  -5  10   22.12    6.49   0
   3  -4  11   14.31    4.51   0
   3   1 -12    6.86    4.05   0
   3   6  -6    3.19    5.24   0
   3   6   6  108.40    4.16   0
   3   7  -2   27.21    5.58   0
   3   7   0   27.88    5.35   0
   3   7   1    0.31    5.13   0
   4  -9   5   44.82    9.95   0
   4  -8  -8    3.75    5.00   0
   4  -8   8   12.95    8.11   0
   4  -6  11   20.91    6.69   0
   4  -3  13   -4.08    5.83   0
   4  -2 -14    0.06    3.82   0
   4  -1 -14    5.05    4.20   0
   4   0 -14  144.39    5.71   0
   4   1  13    4.95    3.76   0
   4   6  -9    7.86    7.81   0
   4   8  -2    1.62    7.39   0
   4   8  -1   -6.96    6.85   0
   5 -10  -5   14.60    7.77   0
   5  -9  -8   19.54    6.81   0
   5  -9   8   11.43    9.03   0
   5  -5  13   35.59    8.76   0
   5  -3 -15   -0.39    3.47   0
   5   1 -15   -4.70    6.44   0
   5   3 -14    3.23    7.06   0
   5   5 -12    0.67    6.88   0
   5   6 -11   -4.63    8.34   0
   5   8  -6   62.33    8.17   0
   5   8   6   -1.48    5.73   0
   6   8   8   26.78    6.06   0
   6   9  -5   -0.93    8.63   0
   6   9   5   -5.14    7.89   0
   1  -4   5   32.20    3.64   0
   1  -1   7  261.37    3.49   0
   1   3  -5 3090.87   10.58   0
   1   4  -2   14.17    3.27   0
   1   4  -1   50.75    2.68   0
   1   4   1   18.19    2.66   0
   2  -7  -3    6.06    4.08   0
   2  -7  -2    2.39    4.53   0
   2  -7   2   13.09    5.67   0
   2  -6  -6    6.84    3.02   0
   2  -3   9  186.48    5.58   0
   2   4   7  121.30    2.07   0
   2   5   5  137.61    3.30   0
   3  -8  -4    0.66    5.48   0
   3  -8   4   51.86    6.67   0
   3   3 -11   -0.96    5.30   0
   3   4 -10  104.83    6.25   0
   4  -9  -5   19.11    6.09   0
   4  -9   4   53.61    9.27   0
   4  -7   9   20.47    8.27   0
   4  -6 -11    8.53    3.14   0
   4  -5 -12    3.14    1.84   0
   4  -2  13    5.43    5.90   0
   4   4 -12    2.59    6.54   0
   4   5 -11   15.63    7.51   0
   4   7  -7    3.12    6.54   0
   4   8  -3   16.10    6.32   0
   4   8   2  144.60    5.71   0
   4   8   3   12.28    5.57   0
   5 -10  -4   -0.50    8.02   0
   5 -10   3    2.79   10.31   0
   5 -10   4   -3.11    9.07   0
   5  -7  11   -2.86    7.39   0
   5  -6  12   -6.25    9.06   0
   5  -3  14   -1.18    7.16   0
   5   9  -2    3.33    8.69   0
   5   9  -1   -7.92    8.10   0
   5   9   0   -5.05    8.33   0
   5   9   1    7.80    7.90   0
   6   7 -11   18.54    8.56   0
   6   8  -9    6.51    9.17   0
   6   9  -6   17.28    9.20   0
   1  -5  -2  905.19    6.10   0
   1  -5   1  327.10    5.18   0
   1  -5   2  365.37    5.11   0
   1   4  -3  599.17    5.61   0
   2  -7  -1   69.95    5.14   0
   2  -7   1   40.89    4.60   0
   2  -4   8   -0.05    5.16   0
   2   3  -9   -1.42    4.68   0
   2   6  -2   -1.57    4.94   0
   2   6  -1    2.09    3.70   0
   2   6   1    4.26    4.27   0
   3  -7   6    7.71    6.91   0
   3  -6   8   10.50    7.26   0
   3  -3  11   12.19    4.80   0
   3   2 -12   71.44    5.28   0
   3   6  -7  177.35    6.37   0
   3   7  -4   10.06    5.24   0
   3   7   3   85.48    4.86   0
   4  -9  -4    3.26    6.15   0
   4  -6  10    6.80    8.81   0
   4  -5  11   -7.02    6.43   0
   4  -4  12    6.08    6.48   0
   4  -1  13    5.49    4.99   0
   4   0  13    0.35    4.14   0
   4   1 -14    6.62    4.59   0
   4   6 -10    4.49    7.78   0
   4   6   9    6.93    3.24   0
   4   7  -8   42.72    8.18   0
   4   7   7   -0.32    4.06   0
   4   8  -4   12.95    6.28   0
   5 -10  -3   30.13    8.23   0
   5 -10  -2    5.00    8.39   0
   5 -10   1    9.67    8.80   0
   5  -8   9   19.26    8.56   0
   5  -2  14    0.12    6.83   0
   5   1  14    0.91    4.64   0
   5   2 -15   27.03    7.15   0
   5   5 -13   -7.04    8.67   0
   5   7 -10    2.68    8.97   0
   5   7   9   29.16    4.61   0
   5   8  -8   13.68    9.24   0
   5   9  -4   10.27    8.63   0
   5   9  -3   18.52    7.50   0
   5   9   2   20.61    7.26   0
   6   9   6    2.12    7.07   0
   1  -5  -1   57.64    3.39   0
   1  -4   4  113.94    3.72   0
   2  -6   4   -4.66    5.53   0
   2   4  -8  279.38    5.91   0
   2   6  -3   -1.59    4.28   0
   2   6   2   24.01    3.87   0
   3  -8  -3   71.26    4.98   0
   3  -8  -2   -0.61    5.59   0
   3  -8  -1   -2.35    5.40   0
   3  -8   0  153.06    6.89   0
   3  -8   2  220.34    7.61   0
   3  -5 -10   -0.86    2.03   0
   3  -5   9   10.17    5.95   0
   3  -4  10    4.83    5.82   0
   3  -2  11   25.19    5.08   0
   3   6  -8   29.09    7.27   0
   3   7  -5  176.92    6.80   0
   3   7   4  204.99    5.55   0
   4  -9  -3   -0.95    6.20   0
   4  -9  -2   51.82    7.62   0
   4  -9   0   -2.12    7.29   0
   4  -9   1   13.66    9.05   0
   4  -9   2   62.07    7.34   0
   4  -8   6    1.77    7.29   0
   4  -7   8    0.69    7.66   0
   4   2 -14   -2.55    5.92   0
   4   8  -5    4.33    6.79   0
   4   8   4   81.97    6.01   0
   5 -10  -1    8.51    8.23   0
   5  -9  -7   -2.39    6.41   0
   5  -9   6    1.61    8.28   0
   5  -8   8   64.31    9.90   0
   5  -7  10   15.76    8.76   0
   5  -4  13    1.64    7.38   0
   5  -1  14    1.16    6.14   0
   5   0  14   30.19    5.97   0
   5   4 -14   18.62    7.34   0
   5   6 -12    3.73    8.76   0
   5   8   7    0.87    5.65   0
   5   9  -5   10.52    9.88   0
   6  -1  15    2.68    7.42   0
   6   0  15    4.55    6.09   0
   1  -2   6  351.67    4.36   0
   1  -1  -8  269.13    2.73   0
   1   0  -8   33.88    2.34   0
   1   3   5    6.29    1.18   0
   1   4  -4  214.32    4.20   0
   1   4   3   11.35    2.11   0
   2  -5   6  152.97    5.32   0
   2   0 -11   -0.66    3.12   0
   2   5  -7  701.11    7.90   0
   2   6  -4   -0.75    4.59   0
   2   6   3   70.10    4.24   0
   3  -7  -6  127.01    5.28   0
   3  -7   5   19.58    5.53   0
   3  -6   7  116.96    7.53   0
   3   0 -13    0.08    4.01   0
   3   1  11    0.33    2.52   0
   3   4 -11    3.81    4.60   0
   3   5 -10   -3.77    6.47   0
   3   7  -6  125.78    7.78   0
   4  -9  -1   32.79    6.47   0
   4  -3  12   -2.81    5.90   0
   4   4 -13   -0.31    7.45   0
   4   5 -12    2.96    7.53   0
   4   7  -9   20.48    7.85   0
   4   8  -6   12.29    6.94   0
   4   8   5    2.50    5.86   0
   5  -9   5   39.19    8.56   0
   5  -6  11   13.14    7.46   0
   5  -5  12   10.14    8.26   0
   5   3 -15    2.88    7.55   0
   5   7 -11   -4.54    9.16   0
   5   8  -9    1.51    8.92   0
   5   9  -6   -4.66    9.86   0
   6  -6  12   13.85    9.93   0
   6  -5  13   -1.09    9.82   0
   1  -4   3    9.80    2.81   0
   1  -3  -6   18.84    1.35   0
   1   1  -8  127.25    3.27   0
   1   4  -5   44.87    4.49   0
   2  -6  -4   -0.52    3.80   0
   2  -4   7  120.84    4.62   0
   2  -3   8   -1.11    4.25   0
   2  -1 -11  139.25    3.34   0
   2  -1   9  176.89    3.99   0
   2   1 -11  140.97    4.73   0
   2   3 -10    9.82    4.81   0
   2   4  -9   35.59    5.56   0
   2   5   6  146.96    3.15   0
   2   6  -5    3.32    5.05   0
   3  -7   4  185.23    7.62   0
   3  -3  10   -2.46    4.96   0
   3  -1  11    0.90    3.83   0
   3   0  11   -3.82    3.59   0
   3   1 -13    9.96    4.17   0
   3   6  -9    4.38    7.35   0
   3   7   5   16.82    4.48   0
   3   8  -2    1.97    6.75   0
   3   8  -1    0.29    6.04   0
   4  -8  -6    4.01    5.89   0
   4  -6   9    1.15    6.82   0
   4  -4  11   -4.52    6.03   0
   4  -3 -14    0.78    2.07   0
   4   3 -14   -3.07    6.17   0
   4   6 -11   10.43    6.90   0
   4   8  -7    7.63    7.54   0
   4   9  -2   51.05    8.61   0
   4   9  -1   32.54    8.36   0
   4   9   0    2.80    6.99   0
   5  -9  -6   -1.81    6.74   0
   5  -9   4    8.94    8.92   0
   5  -8  -9   -0.28    5.37   0
   5  -8   7    0.83    9.21   0
   5  -3  13   13.59    6.62   0
   5  -1 -16   11.32    5.15   0
   5   0 -16  112.73    6.73   0
   5   5 -14    1.06    9.58   0
   5   6 -13    6.54    9.03   0
   5   9  -7    2.29   10.37   0
   5   9   5   41.43    7.75   0
   6  -3  14    3.70    7.79   0
   6   3  14    3.15    3.71   0
   0   0  -2 4773.20    4.77   0
   0   1  -1 4035.99    6.21   0
   1  -4   2  128.75    3.75   0
   1  -1   6  346.80    3.57   0
   1   2  -8   52.02    3.42   0
   1   3  -7 1158.93    7.82   0
   1   5  -2  948.30    7.38   0
   1   5   0  107.73    3.85   0
   2  -5   5  139.16    4.89   0
   2   0   9   -0.35    2.78   0
   2   5  -8   34.02    4.80   0
   3  -7  -5  178.48    5.85   0
   3  -5   8   -0.64    4.76   0
   3  -4   9   44.75    5.79   0
   3   7  -7    3.85    5.83   0
   3   8  -3   75.55    6.46   0
   3   8   1    1.01    5.68   0
   4  -2  12   12.89    5.22   0
   4   7 -10    2.87    8.15   0
   4   7   8   -4.12    4.40   0
   4   8  -8    6.59    9.15   0
   4   9  -4    0.73    8.58   0
   4   9  -3   -1.31    7.16   0
   4   9   1   14.72    6.92   0
   4   9   2   58.58    6.78   0
   5  -9  -5   10.27    6.66   0
   5  -9   3   10.00    7.56   0
   5  -6  10   -3.88    8.58   0
   5  -4  12   23.28    7.59   0
   5   2 -16    6.53    7.40   0
   5   4 -15    9.77    8.70   0
   5   7 -12   17.29   10.14   0
   5   8 -10    1.83    9.08   0
   5  10  -2    3.36    9.47   0
   5  10  -1    1.35    9.66   0
   5  10   0   33.46    9.45   0
   6  -9   6    0.03    9.24   0
   6  -7  10    3.08   10.16   0
   1  -4   1   19.96    3.04   0
   1  -2   5   34.55    2.90   0
   1   4  -6 1456.03    8.88   0
   1   4   4  118.71    2.45   0
   1   5  -3   74.09    4.03   0
   1   5   1  343.29    4.17   0
   2  -6  -3   -0.15    3.73   0
   2  -6  -2   -2.17    4.05   0
   2  -6  -1    8.67    4.31   0
   2  -6   0   42.61    4.65   0
   2  -6   1   -0.22    3.78   0
   2   2 -11   51.85    4.60   0
   2   7  -3    3.79    5.79   0
   2   7  -2    3.21    4.47   0
   2   7  -1   64.72    4.88   0
   2   7   0    8.17    5.15   0
   3  -7   2   66.90    6.03   0
   3   3  10    1.98    1.58   0
   3   4 -12   26.37    5.81   0
   3   5 -11    7.76    5.63   0
   3   6 -10   14.21    7.38   0
   3   7  -8   -0.77    7.20   0
   3   8  -5   20.64    7.59   0
   3   8   2  227.51    6.50   0
   4  -8  -5    3.61    5.52   0
   4  -6   8    2.53    7.22   0
   4   0 -15   -2.62    4.92   0
   4   1 -15   -1.30    5.88   0
   4   2  12    8.89    2.87   0
   4   4 -14   18.73    7.19   0
   4   5 -13   -3.20    7.56   0
   4   6 -12    9.52    8.47   0
   4   8   6   -2.71    4.31   0
   4   9  -5   17.60    8.56   0
   4   9   3    4.10    6.86   0
   5  -9  -4    7.44    7.13   0
   5  -9   1   19.58    7.85   0
   5  -9   2   28.29    7.39   0
   5  -8   6   -2.63    7.54   0
   5  -7   8   25.03    8.92   0
   5  -5  11   29.44    7.68   0
   5  -2 -16    6.06    4.31   0
   5  -2  13    1.14    5.63   0
   5   9  -8   20.39    9.62   0
   5   9   6    5.25    6.87   0
   5  10  -4    2.20   10.42   0
   5  10  -3   35.74    8.07   0
   5  10   1    5.79    8.40   0
   5  10   2    4.98    7.28   0
   6  -9   5    3.33    9.80   0
   6  -8   8   22.31    9.42   0
   6  -4  13   16.75    7.69   0
   6  -2  14    8.12    7.08   0
   0   1  -3   43.20    2.14   0
   1  -4  -3  572.78    4.14   0
   1  -4   0  585.82    5.16   0
   1   0   6   46.40    1.94   0
   1   5   2  359.14    4.42   0
   2  -5   4    4.52    4.06   0
   2  -4   6   97.57    4.34   0
   2  -3   7   30.17    4.18   0
   2  -2   8   62.27    4.10   0
   2   3 -11   57.58    5.45   0
   2   4 -10  123.73    5.41   0
   2   5  -9  655.71    8.93   0
   2   6  -7   -2.81    5.11   0
   2   7  -4    1.00    4.99   0
   2   7   2    8.95    4.26   0
   3  -7   1    1.95    5.59   0
   3  -6   5    6.76    6.13   0
   3  -5   7  658.61    9.00   0
   3  -2 -13   10.95    2.33   0
   3  -2  10   21.77    4.25   0
   3   3 -13   -5.66    5.57   0
   3   5   9   12.56    2.00   0
   3   7   6    2.62    4.04   0
   3   8  -6   57.88    8.72   0
   3   8   3   35.54    5.86   0
   4  -8  -4    9.55    5.66   0
   4  -8   1   27.87    7.87   0
   4  -3  11    7.84    5.47   0
   4  -1  12    7.61    4.32   0
   4   7 -11   -9.46    8.60   0
   4   9  -6   -1.32    8.23   0
   5  -9  -2    7.38    7.94   0
   5  -9  -1   -3.47    7.83   0
   5  -8  -8   10.42    5.94   0
   5   7  10   15.41    3.95   0
   5  10   3   -3.03    8.45   0
   6  -9  -7    3.38    6.94   0
   6  -9   4   -0.11   10.38   0
   6  -8   7    0.18    9.82   0
   6  -7   9    1.16    9.28   0
   0   0  -3    4.16    1.24   0
   0   2  -2 6019.08   10.62   0
   0   2  -1 3948.85    8.08   0
   1  -4  -1   51.74    2.46   0
   1  -3   3   40.82    3.07   0
   1   0  -9   -1.24    2.66   0
   1   1  -9   -0.21    2.76   0
   1   3  -8   44.16    3.67   0
   1   4  -7  659.19    6.83   0
   1   5  -5    6.17    4.03   0
   2  -5  -6   70.71    2.88   0
   2   6  -8   39.86    7.05   0
   2   6   5  161.57    3.62   0
   2   7  -5  226.31    6.56   0
   3  -7  -3   31.19    4.88   0
   3  -7  -2   28.10    5.12   0
   3  -7  -1   19.52    5.39   0
   3  -7   0   25.25    4.57   0
   3  -3   9   48.05    5.18   0
   3   5 -12   26.05    6.83   0
   3   6 -11   55.73    8.38   0
   3   7  -9   -1.62    6.58   0
   3   8  -7    4.45    8.56   0
   3   8   4   57.40    5.75   0
   4  -8  -3   14.99    5.72   0
   4  -8  -2   -1.21    5.72   0
   4  -8  -1   -8.27    6.32   0
   4  -8   0  175.59    7.09   0
   4  -7   5   12.74    6.10   0
   4  -4  10  147.50    5.82   0
   4   0  12   12.37    4.08   0
   4   1  12    8.53    3.69   0
   4   3 -15    0.69    6.91   0
   4   8 -10    3.38    9.22   0
   4   9   4   59.47    6.53   0
   5  -7   7   -1.93    7.81   0
   5  -6 -12    2.56    3.73   0
   5  -6   9   -0.51    6.95   0
   5  -3  12   -1.29    6.23   0
   5   2  13   -0.41    4.15   0
   6  -9  -6   15.47    7.58   0
   6  -9   3   -3.21    9.33   0
   6  -1  14    5.37    6.08   0
   6   2  14   17.64    4.89   0
   0   1  -4  128.25    2.44   0
   0   2  -3 3164.65    8.29   0
   0   2   0  283.40    2.59   0
   1   2  -9   17.31    3.88   0
   1   5  -6   -3.43    4.29   0
   1   5   3   63.44    2.98   0
   2  -4  -8  263.92    2.61   0
   2  -4   5  449.56    6.20   0
   2  -2 -11   53.75    1.98   0
   2  -1   8    7.96    3.08   0
   2   0 -12  535.73    7.63   0
   2   1 -12  259.51    5.36   0
   2   2 -12  275.46    6.45   0
   2   4 -11   29.27    5.93   0
   2   5 -10   29.06    6.23   0
   2   7  -6   32.08    5.50   0
   2   7   3    7.27    4.25   0
   3  -6   4   22.11    5.19   0
   3  -5   6   91.51    5.95   0
   3  -1  10   37.86    4.22   0
   3   0 -14   -5.17    4.24   0
   3   1 -14    8.02    4.88   0
   3   2 -14   92.19    6.39   0
   3   4 -13    5.99    6.66   0
   3   9  -3   44.53    8.28   0
   3   9  -2    3.57    8.22   0
   3   9  -1   30.62    7.92   0
   4  -7   4    4.46    7.07   0
   4   5 -14    4.72    7.93   0
   4   6 -13   11.36    7.83   0
   4   7 -12   36.27    9.31   0
   4   8   7    5.77    5.06   0
   4   9  -8   -0.85   10.51   0
   4  10  -3    3.76    8.52   0
   4  10  -1   13.91    9.86   0
   5  -8  -7    1.67    5.51   0
   5  -8   4   17.82    6.79   0
   5  -5  10   10.43    6.99   0
   5  -4  11   65.62    7.50   0
   5   0  13    0.41    4.84   0
   5   1  13   -2.99    4.60   0
   5   9   7   -2.23    6.43   0
   5  10   4   -2.54    7.30   0
   6  -9   2   -3.31    8.99   0
   6  -6  10    3.45    7.63   0
   6  -5  11    3.51    8.58   0
   6  -4  12   28.05    7.75   0
   6   0  14   76.48    6.18   0
   6   1  14    0.46    5.43   0
   7  -6  11   -0.23    9.81   0
   0   2  -4 2007.84    7.22   0
   0   3  -2   -0.17    2.84   0
   1  -2   4   14.65    2.67   0
   1  -1   5  119.77    2.63   0
   1   3  -9   21.01    4.53   0
   1   4  -8  664.07    7.28   0
   1   5  -7   55.44    5.53   0
   1   6  -4  138.22    6.03   0
   1   6  -3    7.06    4.21   0
   1   6   1   15.70    4.06   0
   2  -5  -5  303.44    4.05   0
   2  -5   2   23.95    3.70   0
   2   6  -9   24.12    7.02   0
   2   8  -1   41.96    6.14   0
   3  -6   3   56.26    5.84   0
   3   3 -14    7.32    6.20   0
   3   9  -5   -4.28    7.92   0
   3   9   1    6.20    6.57   0
   4  -7  -7    4.02    4.62   0
   4  -5   8   11.87    5.06   0
   4  -2 -15   -0.76    3.25   0
   4   4 -15   -2.96    7.74   0
   4   6  10    8.03    2.35   0
   4   8 -11    4.64   10.87   0
   4   9   5   47.05    6.33   0
   4  10  -5    4.79   10.31   0
   4  10  -4   -5.67    8.22   0
   4  10   1   -6.90    7.73   0
   5  -7   6   -4.81    7.67   0
   5  -6   8    0.96    8.01   0
   5   8   9   12.96    5.04   0
   6  -9  -5    5.34    7.10   0
   6  -9  -4   15.52    7.60   0
   6  -9   1   12.00    7.31   0
   6  -7   8    8.04    7.52   0
   7  -9   4   -7.80    9.14   0
   7  -8   7    4.54    9.18   0
   7  -7   9   -0.30   10.38   0
   0   0  -4 3038.84    5.81   0
   0   1   1 4931.01    4.72   0
   0   2   1 3934.06    6.74   0
   0   3  -3  386.07    4.08   0
   0   3  -1    0.76    2.17   0
   0   3   0    6.43    2.41   0
   1   4   5   34.24    1.94   0
   1   6  -5    3.12    4.69   0
   2  -5   1    3.48    4.17   0
   2  -3   6   18.05    3.34   0
   2  -2   7    6.84    3.03   0
   2   3 -12   50.87    5.30   0
   2   5   7   -0.35    2.13   0
   2   7  -8    9.39    7.17   0
   2   8   0    4.72    4.75   0
   2   8   1    8.35    5.40   0
   3  -6  -6    2.78    3.95   0
   3  -5  -9  184.90    3.23   0
   3  -4   7    4.01    5.27   0
   3  -2   9   13.19    4.19   0
   3   0  10  251.97    4.46   0
   3   5 -13    0.17    7.69   0
   3   6 -12    5.07    6.80   0
   3   7 -11    7.96    8.44   0
   3   7   7   33.83    3.89   0
   3   8  -9   16.81    8.97   0
   3   8   5   41.00    4.79   0
   3   9   2   71.19    7.07   0
   4  -7   3   63.16    6.37   0
   4  -3  10   11.28    5.27   0
   4   1 -16   -2.10    5.78   0
   4   2 -16   27.81    7.20   0
   4   6 -14    2.62   10.15   0
   4   7   9   19.14    4.08   0
   4  10  -6    9.61   10.23   0
   4  10   2   30.72    7.57   0
   5  -8   2   72.40    7.50   0
   5  -2  12   88.91    6.23   0
   6  -9  -2   -0.55    8.23   0
   6  -9  -1    8.31    7.11   0
   6  -8   5    7.19    7.73   0
   0   1  -5  275.88    3.05   0
   0   2  -5  311.66    3.58   0
   0   3  -4   73.44    2.84   0
   1  -1  -9    1.55    1.87   0
   1   1 -10   85.70    4.16   0
   1   2 -10    7.17    3.86   0
   1   4  -9    0.82    5.15   0
   1   5  -8   68.06    5.96   0
   1   5   4    6.34    2.98   0
   1   6  -6   44.55    5.15   0
   1   6   2    1.27    4.02   0
   2  -5  -4   22.68    2.89   0
   2  -1 -12  257.69    3.78   0
   2   0   8 1095.33   10.45   0
   2   4 -12    3.93    5.30   0
   2   5 -11   94.83    6.05   0
   2   6 -10   12.38    6.09   0
   2   6   6    5.77    2.88   0
   2   8  -6   15.56    7.54   0
   2   8  -5   -4.70    6.13   0
   3  -6   2    1.51    4.29   0
   3  -1 -14    8.54    3.61   0
   3   4 -14    1.71    7.00   0
   3   9  -7    4.02    8.87   0
   4  -7  -6   14.38    4.69   0
   4  -1  11   19.78    4.30   0
   4   0 -16   62.85    5.64   0
   4   3 -16   51.35    7.66   0
   4   5 -15    1.87    8.37   0
   4   9   6    4.84    6.07   0
   4  10   3   24.31    7.68   0
   5  -8  -5    3.84    5.78   0
   5  -8   0    7.22    7.65   0
   5  -8   1   44.02    6.95   0
   5  -7  -9    1.86    5.29   0
   5  -5   9   11.20    6.30   0
   5  -3  11   55.38    6.58   0
   6  -8  -8   -1.58    6.87   0
   6  -8   4    2.12    7.73   0
   6  -7   7   52.71    8.30   0
   6  -5  10    4.66    7.71   0
   6  -3  12   14.27    6.82   0
   7  -9   2    4.89    8.46   0
   7  -8   6    0.49    8.84   0
   7  -7   8   18.89   10.37   0
   7  -5  11   -2.73    9.27   0
   7  -4  12   -1.36    8.39   0
   7  -3  13   -0.04    7.65   0
   7  -1  14    4.52    6.98   0
   0   3  -5 1514.04    7.42   0
   0   3   1    1.74    2.10   0
   0   4  -3  160.84    4.00   0
   0   4  -1  661.97    5.31   0
   1  -3   1    1.82    2.18   0
   1   3 -10   -7.60    4.62   0
   1   6  -7   53.50    6.37   0
   1   7  -3   36.60    5.80   0
   1   7  -2    3.36    5.43   0
   1   7  -1   45.15    5.62   0
   2  -5  -3    1.94    2.94   0
   2  -5  -1   20.54    3.58   0
   2   2 -13   20.22    5.09   0
   2   7  -9  101.23    7.28   0
   2   8  -7   38.94    8.79   0
   2   8   2    5.19    4.23   0
   3  -6  -5   12.47    4.18   0
   3  -6   1   -0.19    4.18   0
   3   1  10   35.76    2.50   0
   3   2  10   20.60    2.40   0
   3   6 -13   33.48    9.62   0
   3   7 -12   20.90    8.65   0
   3   8 -10    4.54    7.76   0
   4  -5   7   35.58    5.05   0
   4   8   8   16.44    4.85   0
   5  -8  -3   -0.43    6.27   0
   5  -8  -1    5.87    5.99   0
   5  -7   4    2.27    7.03   0
   5  -5 -13    1.94    3.02   0
   6  -8   3   -1.49    8.59   0
   6  -7   6    4.58    8.67   0
   6  -4  11   35.27    7.38   0
   6  -1  13   -1.25    5.98   0
   7  -9   0   -4.05    9.38   0
   7  -9   1    8.69    7.43   0
   7  -8   5    0.01    9.74   0
   0   1  -6   14.73    2.19   0
   0   2  -6  509.92    4.40   0
   0   3  -6  211.40    4.32   0
   0   4   0   50.79    3.08   0
   1  -3   0  317.12    3.62   0
   1  -2   3  613.81    4.22   0
   1   0 -10   19.68    2.72   0
   1   4 -10  147.21    6.01   0
   1   5  -9    8.93    5.49   0
   1   6   3  117.05    4.17   0
   1   7   0   86.36    5.37   0
   2  -4   3    8.87    3.07   0
   2   1 -13   98.44    4.84   0
   2   3 -13   66.12    5.78   0
   2   5 -12    3.98    6.49   0
   2   6 -11    2.26    7.41   0
   2   7   5   29.91    3.82   0
   2   8  -8   -4.18    7.92   0
   2   8   3    8.90    4.95   0
   2   9  -2   33.51    7.46   0
   3  -6  -4  222.87    5.24   0
   3  -6  -1    7.41    4.85   0
   3  -6   0   27.86    4.19   0
   3  -5   4    3.51    4.10   0
   3  -4   6   36.22    4.11   0
   3   1 -15   35.00    5.43   0
   3   2 -15   -6.58    5.59   0
   3   3 -15    5.99    7.36   0
   3   5 -14   18.89    7.32   0
   3   8 -11    1.47    9.83   0
   3   8   6   33.75    4.32   0
   3   9  -9    4.69    9.84   0
   3   9   4    9.61    5.62   0
   3  10  -4    2.02    7.43   0
   3  10  -2   -1.19    7.36   0
   3  10  -1   93.89    9.46   0
   3  10   0   12.88    8.21   0
   4  -7  -3  221.81    6.99   0
   4  -7  -2    4.80    5.76   0
   4  -7  -1  255.40    7.45   0
   4  -7   0  116.18    5.53   0
   4  -6   4   28.16    6.74   0
   4  -4   8    2.29    5.32   0
   4   0  11    0.20    3.95   0
   4  10   4   49.83    7.46   0
   5  -5   8   31.50    7.42   0
   6  -8  -7   15.61    7.37   0
   6  -8   2   43.25    8.50   0
   7  -9  -4   11.53    8.01   0
   7  -9  -3    8.53    9.26   0
   7  -9  -2    6.98    9.19   0
   7  -9  -1   -0.50    7.92   0
   7  -7   7   12.59    9.93   0
   7  -2  13   -1.07    7.95   0
   7   0  14   -1.09    6.58   0
   0   0  -5    0.95    1.53   0
   0   4  -5  686.42    6.18   0
   0   5  -3  164.96    5.00   0
   0   5  -2   81.75    4.50   0
   1   0   5    0.10    1.71   0
   1   6  -8    9.10    5.38   0
   1   7  -6   21.97    5.42   0
   1   7   1    1.01    4.65   0
   2  -2   6  271.75    4.06   0
   2  -1   7   21.24    2.72   0
   2   0 -13   -5.61    3.75   0
   2   4 -13    0.45    6.36   0
   2   7 -10   41.30    6.92   0
   2   9  -5    2.18    8.08   0
   2   9  -4   45.33    7.19   0
   2   9  -1   10.63    6.02   0
   2   9   0   27.51    6.59   0
   3  -6  -3   22.88    4.13   0
   3  -3   7    9.36    4.12   0
   3   4 -15    7.21    7.39   0
   3  10  -6   -2.88   10.04   0
   3  10   1   13.22    7.79   0
   4  -5 -11   21.74    2.83   0
   4  -3   9  188.26    5.46   0
   4  -1 -16   -2.41    4.35   0
   5  -7  -8    3.59    4.96   0
   5  -7   3    3.64    6.19   0
   5  -6   6   16.33    5.90   0
   5  -2  11   62.41    6.26   0
   5   0  12   33.33    4.86   0
   6  -8  -6    4.61    6.76   0
   6  -8   1   -5.33    8.66   0
   6  -7   5    2.58    8.84   0
   6  -5   9   19.18    9.15   0
   6  -2  12    9.81    6.39   0
   6   0  13   -6.71    5.78   0
   6   4  13   28.95    3.76   0
   7  -8   4    0.63    8.03   0
   7  -5  10    5.16    8.77   0
   7   1  14    8.23    6.57   0
   0   2  -7  150.49    3.53   0
   0   3  -7  295.41    5.21   0
   0   4  -6  102.99    4.31   0
   0   4   1  650.62    4.81   0
   0   5  -5   28.05    4.85   0
   1  -3  -1    3.87    2.22   0
   1   2 -11   92.05    4.42   0
   1   3 -11   72.01    5.30   0
   1   5 -10   11.57    5.98   0
   1   6  -9   94.62    7.52   0
   1   7  -7   -2.05    5.63   0
   1   7   2   40.42    4.62   0
   2  -4   2    8.29    2.65   0
   2   2   8   58.97    1.79   0
   2   6 -12   32.49    8.20   0
   2   7 -11  129.65    9.99   0
   2   8  -9   13.29    7.54   0
   2   8   4   20.13    4.84   0
   2   9  -6    2.06    7.26   0
   2   9   1   23.69    6.55   0
   3  -2   8    0.99    4.09   0
   3   0 -15   -0.29    4.46   0
   3   6 -14   -6.95    8.39   0
   3   7 -13   13.98    8.17   0
   3   8 -12   55.56   10.88   0
   3   9 -10   12.90    9.43   0
   3  10  -7   10.25    9.40   0
   3  10   2   43.33    7.86   0
   4  -6   3    1.64    5.14   0
   4   1  11   23.02    3.98   0
   4   9   7   -3.12    5.54   0
   4  10   5   27.73    7.08   0
   5  -7   2    5.63    7.04   0
   5  -4   9   88.02    5.96   0
   5  -3  10   12.83    5.73   0
   6  -8  -5    4.51    6.42   0
   6  -8   0    2.42    8.16   0
   6  -7 -10    8.76    5.24   0
   6  -6   7   33.91    7.72   0
   6  -3  11    1.70    6.79   0
   7  -8   3   -1.31    8.22   0
   7  -7   6    9.58    9.42   0
   7  -6   8   76.81    9.63   0
   7  -4  11   11.57    8.48   0
   7  -3  12    1.73    7.13   0
   8  -7   7   12.41   10.81   0
   8  -6   9    0.65   10.38   0
   0   1  -7  588.01    4.28   0
   0   2   2 6120.13    7.37   0
   0   3   2    0.50    1.81   0
   0   4  -7    3.19    4.67   0
   0   5  -6    0.70    4.90   0
   0   5   0   -3.97    2.74   0
   1  -3  -3 1435.50    5.00   0
   1   4 -11    7.93    5.44   0
   1   5   5   27.56    2.68   0
   1   6   4   64.88    3.42   0
   1   7  -8    5.54    7.48   0
   1   8  -5  103.54    8.03   0
   1   8  -4    2.08    5.88   0
   1   8  -3    1.82    5.89   0
   1   8  -2  330.79    7.03   0
   1   8  -1    7.53    5.85   0
   2  -3   4    3.41    3.03   0
   2   2 -14    4.73    5.55   0
   2   3 -14   50.85    6.27   0
   2   5 -13   -4.61    6.19   0
   2   8 -10   10.36    9.16   0
   2   9  -7   20.79    7.78   0
   2   9   2   35.92    6.48   0
   3  -4   5   39.50    4.10   0
   3   5 -15    4.61    7.61   0
   3   7   8   10.35    3.45   0
   3  10   3    0.37    6.48   0
   4  -6  -8   13.04    3.81   0
   4  -1  10   59.30    4.72   0
   5  -7  -7    2.41    4.95   0
   5  -7   1   26.90    7.36   0
   5  -6   5   -2.64    5.20   0
   5  -5   7   22.24    7.12   0
   5   1  12   46.71    4.64   0
   5   8  10   40.93    4.60   0
   6  -8  -4    2.66    6.96   0
   6  -8  -3    5.03    7.45   0
   6  -8  -2   13.08    7.07   0
   6  -8  -1    9.49    6.32   0
   6  -7   4    6.51    6.91   0
   7  -8  -8   -0.47    6.83   0
   7  -8   2   20.46    8.88   0
   7  -1  13   11.99    6.87   0
   8  -8   4    4.96    9.04   0
   8  -5  10    5.89    9.08   0
   0   0  -6    2.30    1.61   0
   0   2  -8   15.83    3.13   0
   0   3  -8  143.81    4.73   0
   0   4   2  166.04    2.93   0
   0   5   1  127.53    3.63   0
   0   6  -2   72.57    5.06   0
   1  -2   2 4644.05    9.71   0
   1   3   6  143.53    1.14   0
   1   5 -11    8.13    6.19   0
   1   6 -10   59.50    6.50   0
   1   7  -9    4.60    7.41   0
   1   8  -6   47.63    6.22   0
   1   8   0   34.32    4.96   0
   2  -4   1  165.03    3.65   0
   2   4 -14    4.09    6.29   0
   2   6 -13   -7.02    8.93   0
   2   6   7   85.53    2.84   0
   2   7 -12   16.29    8.75   0
   2   7   6    3.81    3.85   0
   2   9  -8   12.25    7.52   0
   2  10  -4    5.04    8.48   0
   2  10  -3   -0.96    8.42   0
   2  10  -2   19.36    8.23   0
   3   0   9    0.79    3.04   0
   3   2 -16   -0.43    6.79   0
   3   3 -16   10.23    7.70   0
   3   6   9   14.37    2.23   0
   3   8   7   -0.10    4.39   0
   4  -3   8   20.03    5.18   0
   4   2  11    5.03    3.10   0
   4   3  11    8.48    2.53   0
   5  -7  -6   20.42    5.98   0
   5  -7   0   64.04    6.62   0
   5  -1  11    0.37    5.24   0
   6  -6   6    3.77    7.79   0
   6  -5   8   79.88    8.13   0
   6  -1  12    7.74    5.41   0
   6   2  13    2.92    4.85   0
   6   3  13   49.01    4.65   0
   7  -8  -7   13.17    7.74   0
   7  -8   1    8.73    8.56   0
   7  -7   5    7.68    7.48   0
   7  -5   9   13.78    8.57   0
   8  -8   3   -0.43   10.09   0
   8  -7   6    5.59   10.38   0
   8  -4  11    1.27    9.73   0
   8  -3  12    1.55    8.95   0
   0   4  -8   20.22    4.41   0
   0   5  -7    2.61    4.39   0
   0   6  -6   51.42    6.28   0
   0   6  -5  210.63    5.81   0
   0   6  -1   -0.82    3.78   0
   0   6   0 1345.41    8.61   0
   1   0 -11    4.41    2.66   0
   1   2 -12  439.74    6.40   0
   1   3 -12    3.62    5.05   0
   1   4 -12   11.69    5.30   0
   1   8  -7   14.44    7.13   0
   1   8   1    0.89    5.26   0
   2   1 -14   19.05    4.26   0
   2   5 -14    2.78    7.53   0
   2   8 -11   -4.32    7.86   0
   2   8   5   19.34    4.84   0
   2   9  -9   18.89    8.34   0
   2  10  -6   22.94    9.91   0
   2  10  -5   -8.60    8.17   0
   2  10  -1    6.79    7.79   0
   2  10   0   15.23    7.57   0
   3  -5  -7  125.23    3.51   0
   3  -5   1   32.98    4.69   0
   3  -4   4  634.48    7.03   0
   3  -3   6  399.80    5.94   0
   3   1 -16   -0.68    5.40   0
   3   4 -16    6.53    7.81   0
   3   9   6   40.49    5.94   0
   3  10   4   31.32    7.70   0
   3  11   0    5.11    9.28   0
   4  -6  -7   10.45    4.09   0
   4  -6   1    2.84    4.52   0
   4   8   9   18.61    4.33   0
   5  -7  -5   -1.98    5.17   0
   5  -7  -2   16.61    5.51   0
   5  -7  -1  142.91    6.97   0
   5  -6   4   49.72    5.67   0
   5  -4   8    5.84    4.89   0
   5   2  12   91.65    4.69   0
   5   3  12    2.04    3.60   0
   6  -7  -9   12.82    5.97   0
   6  -4   9   -2.65    7.11   0
   7  -8  -6    7.59    7.16   0
   7  -8   0    3.58    8.28   0
   7  -6   7   -2.28    7.01   0
   7  -4  10    9.19    8.17   0
   7  -2  12   -0.81    7.04   0
   7   0  13    1.85    6.78   0
   8  -8   2   -4.99   10.04   0
   8  -6   8    6.86    7.96   0
   0   1  -8  458.08    4.28   0
   0   3  -9    6.47    4.36   0
   0   4  -9    4.23    5.03   0
   0   5  -8    2.25    4.41   0
   0   5   2   74.41    3.25   0
   0   6  -7   48.79    6.30   0
   1   5 -12    8.23    6.37   0
   1   6 -11   16.93    6.49   0
   1   7 -10    4.76    7.92   0
   1   8  -8   26.76    6.65   0
   1   8   2   -1.50    5.07   0
   1   9  -5  -10.38    7.52   0
   1   9  -3   83.26    8.31   0
   2  -3   3 2570.21    9.54   0
   2  -2   5  141.00    3.11   0
   2   0   7   -1.40    2.07   0
   2   7 -13   80.56   10.14   0
   2   8 -12   34.31    9.93   0
   2   9 -10    9.43   10.17   0
   2  10  -7    2.87    8.84   0
   2  10   1    4.73    7.59   0
   3  -2 -14   94.63    2.37   0
   3  11   1   -0.73    7.31   0
   4  -6  -6    2.41    4.37   0
   4  -6   0    7.17    5.21   0
   4  -5   4   -1.87    4.73   0
   4   9   8    0.52    5.54   0
   5  -7  -3   -0.79    4.49   0
   5  -6   3    7.60    5.84   0
   5  -5   6   98.96    5.73   0
   5  -3   9  254.30    6.36   0
   5  -2  10  168.46    6.00   0
   6  -2  11    0.67    5.88   0
   7  -8  -5   -0.08    7.43   0
   7  -8  -2   13.40    8.41   0
   7  -7   4   -0.79    7.05   0
   8  -8   1    3.38    9.57   0
   8  -7   5   -0.83    9.20   0
   8  -5   9    6.37    8.81   0
   0   2  -9   29.04    4.06   0
   0   5  -9    9.75    5.28   0
   0   6   1    5.14    4.21   0
   0   7  -5  142.58    6.18   0
   0   7  -4  164.13    6.09   0
   0   7  -3   32.62    4.63   0
   0   7  -2   31.93    4.51   0
   0   7  -1  106.31    5.90   0
   1  -2   1  316.70    3.50   0
   1   1 -12  103.52    4.25   0
   1   4   6    7.76    1.52   0
   1   6   5  138.44    3.45   0
   1   7   4    1.60    3.69   0
   1   8  -9    7.43    7.03   0
   1   9  -6    2.91    6.75   0
   1   9  -1   55.83    6.16   0
   1   9   0    5.34    5.89   0
   2  -4  -5   49.88    2.65   0
   2  -4  -1   79.94    3.34   0
   2  -1 -13   90.75    3.00   0
   2  -1   6    0.31    2.38   0
   2   3 -15   10.09    5.85   0
   2   4 -15    5.34    6.93   0
   2   6 -14    2.51    8.12   0
   2   9   4   11.93    5.51   0
   2  10  -8   -3.81    9.02   0
   3  -5  -6    8.37    3.04   0
   3  -4 -10   93.89    2.39   0
   4  -6  -5   18.68    4.47   0
   4  -6  -2   -3.18    4.68   0
   4  -6  -1   29.55    4.39   0
   4   0  10  139.02    4.78   0
   4   7  10   15.92    2.77   0
   6  -7  -8   12.91    5.61   0
   6  -7   1   13.57    7.27   0
   6   0  12    9.12    5.56   0
   7  -7 -10    8.95    7.19   0
   7  -7   3    7.39    8.29   0
   7  -6   6   12.37    6.97   0
   8  -8   0   -5.94    8.64   0
   8  -6   7   10.39    8.43   0
   8  -2  12    2.86    7.58   0
   0   0  -7    0.18    1.86   0
   0   3 -10    3.12    4.27   0
   0   3   3  387.77    2.78   0
   0   4 -10   29.59    5.21   0
   0   4   3  156.87    2.91   0
   0   7  -6   61.28    5.30   0
   0   7   0   -4.07    5.09   0
   1  -1   3 6506.20   10.11   0
   1   3 -13    6.12    5.33   0
   1   4 -13    5.02    6.12   0
   1   6 -12   54.19    6.82   0
   1   7 -11   12.78    7.23   0
   1   8 -10   17.09    9.42   0
   1   8   3    8.19    4.94   0
   1   9  -8   14.79    8.93   0
   1   9  -7   54.01    8.18   0
   1   9   1   55.91    6.04   0
   2  -4  -4  109.69    3.07   0
   2  -4  -2  290.90    3.94   0
   2   0 -14   18.09    3.67   0
   2   2 -15   -2.54    5.17   0
   2   5 -15    2.68    7.77   0
   2   5   8   65.99    1.98   0
   2  10   2    0.48    6.78   0
   2  11  -3   -1.88    9.84   0
   2  11  -2    1.38    9.73   0
   3  -5  -1    2.40    3.23   0
   3  -4   3  195.85    4.54   0
   3   0 -16   -1.63    4.53   0
   3   1   9   71.27    3.12   0
   3  10   5    2.97    6.52   0
   4  -6  -3  109.69    5.42   0
   5  -6   2   -2.51    5.99   0
   5  -5   5  269.37    7.04   0
   5  -4   7   60.59    5.13   0
   5   0  11    2.84    4.25   0
   6  -7  -7   13.92    5.81   0
   6  -6   4    5.60    6.88   0
   6  -4   8   -0.23    6.91   0
   7  -4   9   46.08    8.58   0
   7  -1  12    1.23    6.21   0
   8  -8  -2   35.65    9.88   0
   8  -8  -1    2.13    8.16   0
   8  -3  11    4.50    8.13   0
   9  -6   7    0.05   10.57   0
   0   1  -9    6.61    2.66   0
   0   2 -10    4.00    4.01   0
   0   5 -10   48.44    6.23   0
   0   6  -9    8.29    5.91   0
   0   7  -8   -3.45    7.38   0
   0   8  -5    6.37    7.25   0
   0   8  -4   15.28    7.17   0
   0   8  -3   73.90    7.43   0
   1   1   5  270.19    1.86   0
   1   2 -13    7.71    4.34   0
   1   5 -13    3.73    6.78   0
   1   5   6   14.13    2.42   0
   1   7 -12    2.75    8.22   0
   1   9  -9   12.07    9.42   0
   1  10  -4    7.53    8.56   0
   1  10  -3    9.72    8.32   0
   2  -3   2    5.71    3.13   0
   2   7   7    3.81    3.48   0
   2   8   6    6.30    4.25   0
   2  10   3    5.29    6.44   0
   2  11   0    9.03    8.97   0
   3  -5  -5   10.92    3.24   0
   3  -5  -4   50.69    3.97   0
   3  -5  -3   34.14    4.13   0
   3  -5  -2   87.27    3.82   0
   3  -3   5    8.56    3.36   0
   3   2 -17   14.42    7.17   0
   3   9   7   20.70    5.62   0
   4  -4   5  222.82    5.52   0
   4  -2   8    3.37    4.49   0
   5  -5 -12    6.38    3.64   0
   6  -7  -6   -0.79    5.58   0
   6  -7  -2   20.32    6.10   0
   6  -7  -1    5.19    5.55   0
   6  -6 -11   -5.80    5.03   0
   6  -5   6   55.53    7.56   0
   7  -7   2    2.62    6.53   0
   7  -6   5    1.77    7.08   0
   7  -5   7   19.14    7.98   0
   7  -3  10   18.41    7.55   0
   8  -8  -5   10.68    7.17   0
   8  -8  -4   30.71    9.53   0
   8  -8  -3   10.24    8.15   0
   8  -7   3    3.84    9.76   0
   8  -6   6    4.35    8.24   0
   8  -5   8    2.45    7.32   0
   9  -7   4   -4.32   11.06   0
   0   5   3  161.47    3.37   0
   0   6 -10   13.98    7.48   0
   0   7  -9   -2.79    7.21   0
   0   7   1   98.89    4.53   0
   0   8  -7   -8.77    7.91   0
   0   8  -6    2.77    5.97   0
   0   8  -1   11.63    5.92   0
   1   0 -12   90.42    3.61   0
   1   6 -13   22.90    8.15   0
   1   7   5  219.98    4.97   0
   1   8 -11   13.14    7.81   0
   1   9   2    3.51    6.04   0
   1  10  -7   18.22    9.57   0
   1  10  -6   21.31    8.36   0
   1  10  -5    5.39    7.88   0
   1  10  -1   -5.02    8.28   0
   2  -2   4 1365.04    6.72   0
   2   1 -15   12.60    4.60   0
   2   9   5    6.98    4.99   0
   2  11   1   -2.68    7.91   0
   3  -4   2   63.28    4.16   0
   4  -5   2   53.81    4.50   0
   5  -6   1  134.49    5.56   0
   5  -5   4    0.94    6.29   0
   5  -2   9   -0.82    5.37   0
   6  -7  -5   -2.92    5.74   0
   6  -7  -4   32.78    6.50   0
   6  -6   3   -2.19    5.78   0
   6  -2  10   66.94    6.28   0
   7  -7  -9    8.18    6.39   0
   7  -7   1   20.19    6.90   0
   7   2  13    2.03    5.53   0
   9  -6   6   -0.63   10.02   0
   9  -5   8   -4.14    9.52   0
  -1   4  -3   13.60    3.32   0
  -1   5  -4    5.58    4.55   0
   0   0  -8    0.97    2.00   0
   0   3 -11   17.81    4.79   0
   0   4 -11   16.16    4.63   0
   0   5 -11   10.11    6.09   0
   0   7   2   32.13    4.39   0
   0   8  -8   12.79    8.30   0
   0   8   0   38.89    6.12   0
   1  -2   0 2590.25    6.69   0
   1   0   4   84.54    1.67   0
   1   1 -13  135.93    5.14   0
   1   3 -14   51.52    5.82   0
   1   4 -14   23.91    6.35   0
   1   5 -14    4.23    7.43   0
   1   7 -13   26.21    9.96   0
   1   8 -12   -7.08    9.36   0
   1   8   4   -3.86    4.57   0
   1   9 -10   -0.22    8.81   0
   1  10  -8   20.85   11.37   0
   1  10   0    3.36    7.46   0
   2  -3  -9   -1.70    1.30   0
   2   3 -16    8.11    6.57   0
   2   4 -16   19.61    7.10   0
   3  -3 -12   -0.41    1.31   0
   3  -2   6    5.45    3.36   0
   3   0   8    6.50    3.08   0
   3   1 -17   -0.87    5.57   0
   3   7   9    3.30    2.91   0
   4   1  10   60.37    3.68   0
   5  -6  -8   31.95    4.32   0
   5  -6   0  351.96    7.00   0
   5   1  11    2.53    4.38   0
   6  -4   7    5.78    6.62   0
   7  -7  -8    3.96    6.69   0
   7  -7   0    2.12    7.08   0
   7  -6   4   21.94    7.31   0
   7  -4   8    1.94    8.00   0
   7   0  12   17.26    6.08   0
   7   3  13    0.27    5.61   0
   8  -7   2    0.53    7.40   0
   8  -6   5   -6.74    8.73   0
   8  -5   7    6.57    8.33   0
   8  -3  10    1.86    8.49   0
   8  -2  11    5.34    7.09   0
   8  -1  12    5.19    7.15   0
   9  -7   3   -2.00    8.90   0
  -1   3  -6  145.09    4.08   0
  -1   3  -5    5.64    2.75   0
  -1   3  -4  131.17    3.21   0
  -1   4  -2  128.90    3.46   0
  -1   5  -6   17.83    5.26   0
  -1   5  -3   59.43    4.04   0
  -1   5  -2  355.79    5.59   0
   0   1 -10    2.99    3.17   0
   0   2 -11    4.79    3.86   0
   0   6 -11   -0.29    7.19   0
   0   6   3   16.50    3.88   0
   0   7 -10    3.62    6.80   0
   0   8  -9    1.33    8.67   0
   0   8   1    9.14    5.56   0
   0   9  -6    2.91    8.39   0
   0   9  -5   22.31    6.49   0
   0   9  -4   10.45    7.08   0
   0   9  -3   22.77    8.20   0
   1   2 -14   23.43    5.19   0
   1   6 -14    6.54    9.11   0
   1   6   6   15.70    2.74   0
   1   9   3   18.90    5.63   0
   2  -3   1  167.03    3.53   0
   2   1   7   19.03    2.25   0
   2   2 -16    8.80    5.80   0
   2  11   2    7.86    8.28   0
   3  -3   4   72.67    4.06   0
   3  -1   7  106.34    3.55   0
   4  -5   1  179.49    4.99   0
   4  -4 -12    2.29    2.43   0
   4  -4   4 1289.97    9.37   0
   4  -3   6    7.78    3.82   0
   4   9   9    3.51    4.99   0
   5  -6  -7   12.45    4.36   0
   5  -6  -1  462.32    7.32   0
   5  -5   3    8.65    5.92   0
   6  -6 -10   -0.76    5.15   0
   6  -6   2   10.03    6.05   0
   6  -5   5  131.04    6.74   0
   7  -7  -7   12.12    6.79   0
   7  -7  -2    2.03    6.84   0
   7  -7  -1   -0.48    6.74   0
   7  -5   6   19.87    6.21   0
   8  -7   1   -3.38    7.42   0
   9  -7   2   24.18   10.22   0
   9  -4   9   10.92    9.31   0
  -1   3  -7   42.13    3.89   0
  -1   3  -2   86.87    2.73   0
  -1   4  -7    3.69    3.76   0
  -1   4  -1   20.92    2.44   0
  -1   5  -7  358.67    6.29   0
  -1   5  -1  336.52    5.34   0
  -1   6  -6   18.40    5.95   0
  -1   6  -5  132.13    5.88   0
  -1   6  -2   -2.22    4.75   0
   0   3 -12   -1.14    5.21   0
   0   4 -12   -1.92    5.26   0
   0   5 -12    9.76    6.20   0
   0   7 -11   -3.03    8.64   0
   0   8 -10    2.16    8.54   0
   0   9  -8   42.64    9.40   0
   0   9  -7  -15.83    8.35   0
   0   9  -1   15.38    6.99   0
   1  -1 -11    1.13    2.15   0
   1   7 -14   -4.93   10.15   0
   1  11  -4    5.12    8.26   0
   1  11  -3    1.87    7.73   0
   1  11  -2   21.00    9.55   0
   2  -1   5  247.25    3.43   0
   2   6   8    2.24    2.12   0
   2   8   7    1.90    4.23   0
   2   9   6   -0.55    5.33   0
   2  11   3    7.52    8.27   0
   3  -4   1    0.01    3.17   0
   4  -5   0   88.14    5.06   0
   4  -2   7   10.38    4.12   0
   5  -6  -6   12.66    4.70   0
   5  -6  -5  225.70    6.43   0
   5  -3   7    6.55    5.20   0
   6  -6   1    7.24    6.95   0
   6  -3   8   21.73    6.40   0
   6   0  11    8.45    5.21   0
   7  -7  -6   -1.98    6.30   0
   7  -7  -5   -2.68    6.67   0
   7  -7  -3   22.40    7.33   0
   7  -6   3    7.33    6.61   0
   7  -3   9   14.78    6.10   0
   7  -2  10   -1.98    6.74   0
   8  -7   0    1.88    8.33   0
   8  -4   8   21.90    8.73   0
   9  -7   1    2.27    9.94   0
   9  -5   7    0.16    8.16   0
   9  -3  10   -8.03    9.33   0
   9  -2  11   10.06    9.19   0
  -1   2  -5   31.36    2.86   0
  -1   2  -3  646.30    4.59   0
  -1   4  -8   14.91    4.93   0
  -1   5  -8  639.79    7.73   0
  -1   6  -7   88.26    5.46   0
  -1   6  -1   16.04    4.60   0
  -1   7  -6  117.79    7.21   0
  -1   7  -5  216.74    7.52   0
  -1   7  -4    4.03    4.96   0
  -1   7  -3  192.14    6.69   0
   0   2   3 3105.98    4.48   0
   0   4   4  100.34    2.48   0
   0   5   4   21.28    3.07   0
   0   6 -12    3.63    6.47   0
   0   8   2    4.70    5.19   0
   0   9  -9   -4.50    9.17   0
   0   9   0    0.30    5.75   0
   1   3 -15   23.38    6.50   0
   1   4 -15    2.51    6.74   0
   1   5 -15   -0.45    7.35   0
   1   6 -15    3.37    8.92   0
   1   8   5   41.31    4.86   0
   1   9   4   -5.13    6.15   0
   1  10   2    2.91    6.48   0
   1  11  -1   -9.32    8.28   0
   2  -2   3  448.35    4.36   0
   2   0 -15   -3.74    4.01   0
   2   0   6  606.05    3.98   0
   2  10   5   38.52    6.98   0
   4  -5  -8    6.38    3.66   0
   4  -5  -1  210.08    5.45   0
   4  -4   3   97.89    5.53   0
   4  -1   8   -0.35    3.98   0
   4   0   9    2.19    3.50   0
   5  -4   5  175.92    5.64   0
   5  -2   8   25.88    4.91   0
   5   0  10  135.32    4.86   0
   6  -6  -9    2.18    5.09   0
   6  -4   6  214.77    7.60   0
   6  -2   9   -1.66    5.65   0
   6  -1  10    0.16    5.39   0
   7  -6   2    6.89    7.37   0
   7  -5   5    0.62    7.34   0
   7  -4   7   -4.71    7.58   0
   7   1  12   -2.14    5.89   0
   8  -7  -8   -1.62    7.22   0
   8  -7  -1    0.88    7.29   0
   8  -5   6   -1.89    6.83   0
   8   0  12    0.08    6.99   0
   9  -7   0   11.42    9.17   0
   9  -6   4    3.82    9.13   0
  -1   2  -6  352.05    4.01   0
  -1   3  -8   82.54    3.94   0
  -1   4  -9   14.26    5.18   0
  -1   4   0  577.37    4.81   0
  -1   5  -9   18.94    5.61   0
  -1   5   0  105.55    3.50   0
  -1   6  -8   12.23    5.14   0
  -1   6   0  103.01    4.80   0
  -1   7  -7   22.46    5.82   0
   0   0  -9    1.30    2.30   0
   0   1 -11   14.38    3.24   0
   0   2 -12   22.00    4.70   0
   0   4 -13   -0.18    6.08   0
   0   5 -13   -4.08    7.01   0
   0   6   4  115.58    4.08   0
   0   7 -12    0.57    7.12   0
   0   8 -11    0.71    7.76   0
   0   9 -10    7.07   10.06   0
   0   9   1    7.31    6.26   0
   0  10  -7   13.40   10.21   0
   0  10  -6    3.16    8.59   0
   0  10  -5   -6.29    7.62   0
   0  10  -4   -2.81    7.57   0
   0  10  -3   -1.29    7.31   0
   0  10  -2    5.44    8.99   0
   1  -1   2 6942.07    9.58   0
   1   1 -14    5.33    4.33   0
   1  10   3   -6.53    6.98   0
   1  11   0   14.42    8.05   0
   2  -3   0  118.01    3.20   0
   2  -1 -14   15.91    2.81   0
   2   1 -16    4.03    4.84   0
   3  -4   0  711.22    5.90   0
   3  -3   3  447.92    5.19   0
   3  -2   5  181.73    4.10   0
   3   0 -17   -1.22    4.95   0
   3   9   8    7.37    4.97   0
   4  -3   5 1009.41    8.50   0
   4   2  10   49.49    3.06   0
   4   8  10    0.38    3.24   0
   5  -1   9   51.68    4.81   0
   6   3  12   16.12    4.55   0
   7  -6 -11   -0.15    6.02   0
   8  -7  -7    8.75    7.62   0
   8  -7  -6    8.12    7.53   0
   8  -7  -5    6.95    7.12   0
   8  -7  -4    1.63    7.68   0
   8  -6   3    3.98    7.08   0
   8  -3   9    5.24    6.51   0
   8  -1  11   18.54    7.55   0
   9  -7  -1    1.70    8.80   0
   9  -5   6    9.93    9.81   0
   9  -4   8   -2.88    7.62   0
  10  -6   4   -3.46   10.52   0
  -1   2  -7   56.25    3.12   0
  -1   2  -2 4618.83    9.71   0
  -1   3  -9  675.54    7.19   0
  -1   6  -9    0.99    5.84   0
  -1   7  -8    7.84    6.14   0
  -1   8  -7    1.64    7.61   0
  -1   8  -6    7.48    6.91   0
  -1   8  -5   39.60    6.32   0
  -1   8  -4   -3.41    5.73   0
  -1   8  -3    7.92    6.88   0
   0   3 -13  301.15    6.69   0
   0   6 -13    2.17    6.66   0
   0   8 -12   -6.55    9.39   0
   0  10  -8   -5.78    9.50   0
   0  10  -1    7.43    7.51   0
   1   0 -13    0.48    3.20   0
   1   2 -15   31.63    5.47   0
   1  11   1   13.90    7.88   0
   2   2 -17    6.69    6.72   0
   3  -1 -16    0.48    3.32   0
   4  -5  -2    5.89    3.63   0
   5  -5   1    3.12    5.41   0
   5  -3   6   85.75    5.64   0
   6  -6  -8    2.51    4.96   0
   6  -6  -1   15.71    4.93   0
   6  -5   3   56.49    5.54   0
   6   4  12   30.94    4.35   0
   7  -6   1    3.50    6.17   0
   7  -5   4    3.73    6.81   0
   7  -3   8    0.84    6.72   0
   7   0  11   -1.45    5.95   0
   8  -6   2    5.54    8.07   0
   8  -5   5   -0.73    7.61   0
   8  -4   7    3.00    8.47   0
   9  -7  -2   -0.15    9.10   0
   9  -3   9    7.83    9.23   0
  10  -5   6    1.76   10.63   0
  -1   2  -8   23.28    3.29   0
  -1   3   0  321.85    3.32   0
  -1   4 -10   17.50    5.20   0
  -1   5 -10   -3.83    5.11   0
  -1   5   1   57.52    3.35   0
  -1   6 -10   35.24    6.61   0
  -1   6   1   63.91    4.53   0
  -1   7  -9    1.83    6.39   0
  -1   8  -2    4.18    4.76   0
  -1   8  -1   -1.89    5.77   0
   0   5 -14   26.30    7.08   0
   0   7 -13    6.40    7.92   0
   0   9   2   47.53    6.46   0
   0  10   0   19.88    7.26   0
   0  11  -4    4.22    9.60   0
   1   4 -16   -1.29    7.14   0
   1   9   5    5.69    5.44   0
   1  11   2   17.82    8.14   0
   2   7   8   27.57    2.93   0
   3  -4  -1  258.47    4.00   0
   3   8   9   -2.19    3.63   0
   4  -5  -6    5.06    3.49   0
   4  -5  -5   29.31    4.08   0
   4  -5  -4  259.70    5.51   0
   5  -5 -10   24.99    4.14   0
   6  -6  -7   11.70    5.52   0
   6  -6  -3    2.85    5.64   0
   6  -4   5    8.64    6.43   0
   6   1  11   17.59    4.52   0
   6   5  12   17.32    3.94   0
   7  -6 -10    5.14    6.37   0
   7  -2   9   87.71    6.79   0
   7  -1  10    2.43    6.16   0
   8   1  12    1.40    6.66   0
   9  -7  -4    6.19    9.24   0
   9  -5   5    6.96    9.47   0
   9  -4   7    7.75    8.31   0
   9  -2  10    4.22    8.52   0
   9  -1  11   20.29    8.07   0
  10  -6   3   -0.71    9.21   0
  -1   2  -1  332.92    3.49   0
  -1   3 -10  120.64    5.12   0
  -1   5 -11   40.28    6.39   0
  -1   6 -11    5.17    7.50   0
  -1   7 -10   -2.83    6.79   0
  -1   8  -9    6.66    6.84   0
  -1   9  -7   14.72    9.23   0
  -1   9  -6    6.28    7.10   0
  -1   9  -5    0.88    6.40   0
  -1   9  -4   -1.91    6.76   0
  -1   9  -3   14.57    7.88   0
   0   0 -10    4.53    2.57   0
   0   2 -13  144.94    5.68   0
   0   3   4   70.32    1.62   0
   0   4 -14   48.36    6.47   0
   0   6 -14   30.76    8.89   0
   0   7 -14   -5.37    9.37   0
   0  10   1   12.65    7.84   0
   0  11  -3   -4.30    7.61   0
   0  11  -2   -3.52    9.42   0
   1  -2  -2 1661.78    4.69   0
   1   3 -16   -0.16    6.10   0
   1   8   6   10.02    4.08   0
   1  10   4   -2.77    6.42   0
   2  10   6    6.44    5.47   0
   3  -1   6  345.78    4.26   0
   3   1   8   92.69    3.21   0
   3   3   9   51.79    2.15   0
   4  -2   6  104.79    4.36   0
   5  -5   0   55.06    5.44   0
   5   1  10    9.18    4.05   0
   5   3  11   53.93    3.83   0
   6  -6  -6    7.97    5.03   0
   6  -6  -5    1.43    5.00   0
   6  -6  -4    7.15    4.44   0
   6  -5   2    1.73    4.99   0
   6  -2   8   26.94    6.02   0
   6   0  10   75.85    5.98   0
   7  -6  -9   -4.42    6.44   0
   7  -6  -1   45.00    8.07   0
   8  -6   1   -5.29    6.33   0
   8  -5   4   26.49    8.71   0
  10  -6   2    4.12   10.91   0
  10  -5   5   -1.70   10.07   0
  10  -4   7    1.44   10.21   0
  -1   1  -5  124.77    2.95   0
  -1   2  -9    4.12    3.91   0
  -1   4 -11   -2.54    4.63   0
  -1   7 -11    5.75    7.93   0
  -1   7   1   47.47    4.27   0
  -1   8 -10    1.19    8.48   0
  -1   9  -8   -1.63    8.12   0
  -1   9  -2    3.05    6.38   0
  -1   9  -1   45.62    7.09   0
   0   1 -12   -1.03    3.68   0
   0   1   2  681.75    1.28   0
   0   3 -14   -2.13    5.39   0
   0   8   4    9.49    4.99   0
   0   9   3   28.55    5.83   0
   0  11  -1    1.12    8.90   0
   1  11   3    9.56    7.81   0
   2  -3  -8  150.88    2.08   0
   2  -1   4  944.63    5.07   0
   3  -4  -7  135.09    3.10   0
   3  -4  -3   32.63    3.02   0
   3   0   7    3.04    2.53   0
   4  -4 -11    9.83    2.76   0
   4  -4   1    4.01    4.36   0
   4  -3   4  932.64    7.48   0
   4   1   9   86.14    3.40   0
   4   3  10    9.37    2.47   0
   5  -5  -1   27.57    5.08   0
   6  -1   9  167.49    6.16   0
   7  -6  -2    5.18    6.75   0
   7  -3   7    9.24    6.84   0
   8  -6   0   13.81    7.87   0
   8  -4   6   -8.91    6.80   0
   8  -2   9    4.07    7.43   0
   8  -1  10    4.10    6.71   0
   8   0  11    0.05    6.80   0
   9  -6   1   -5.80    8.63   0
   9  -5   4    0.50    8.82   0
   9  -3   8    7.89    8.96   0
  -1   1  -6  354.51    3.53   0
  -1   1  -4   93.70    2.42   0
  -1   3 -11  330.79    6.58   0
  -1   5 -12   -3.01    6.24   0
  -1   5   2  926.26    6.04   0
  -1   6 -12   -0.18    7.17   0
  -1   6   2    3.21    3.98   0
  -1   7 -12   12.78    8.00   0
  -1   8 -11   -5.89    9.24   0
  -1   8   1    7.07    5.70   0
  -1   9 -10   -5.30   10.32   0
  -1   9  -9   15.24    7.84   0
  -1  10  -7   -4.10   10.27   0
  -1  10  -6   -0.11    9.52   0
  -1  10  -4    2.95    8.34   0
  -1  10  -3   -5.45    8.78   0
   0   5 -15    5.56    7.43   0
   0   6 -15    0.87    9.04   0
   0  10   2   15.30    6.86   0
   0  11   0   -0.49    8.83   0
   1   1 -15    3.74    4.88   0
   1   2 -16   53.98    6.13   0
   2  -3  -2   63.51    2.55   0
   2   1 -17   22.38    5.52   0
   2   8   8   21.21    4.24   0
   3  -4  -6    4.21    2.78   0
   3  -2   4  560.99    5.05   0
   4   0   8   30.07    4.02   0
   5  -5  -9    2.67    3.98   0
   5  -4 -13   12.65    3.53   0
   5  -1   8    8.38    4.43   0
   5   0   9   -6.68    3.95   0
   6  -4   4   37.68    5.35   0
   6  -3   6   64.32    6.03   0
   6   2  11    3.96    4.22   0
   7  -6  -7   -2.07    5.84   0
   7  -6  -4    4.35    5.70   0
   7  -6  -3    3.18    6.22   0
   7  -5   2   13.14    6.66   0
   7   1  11    4.81    5.68   0
   7   3  12    1.60    5.13   0
   8  -6 -10   27.64    7.33   0
   8  -6  -1    0.75    8.55   0
   8  -5   3    5.04    8.08   0
   8   2  12    4.43    6.80   0
   9  -4   6    5.92    8.28   0
   9  -2   9    6.14    8.75   0
   9   0  11   -2.37    7.99   0
  10  -6   1    4.57    9.01   0
  10  -5   4    7.44    9.67   0
  10  -3   8   -1.36    8.27   0
  -2   5  -6  147.43    5.24   0
  -2   5  -5  136.99    4.92   0
  -2   5  -4    4.77    4.08   0
  -2   5  -3   80.42    4.80   0
  -2   6  -7   83.54    6.89   0
  -2   6  -6    9.09    5.19   0
  -2   6  -5  161.15    6.01   0
  -2   6  -4   -2.12    4.67   0
  -2   6  -3   74.92    5.65   0
  -2   7  -6    1.66    6.55   0
  -2   7  -5   32.26    6.43   0
  -2   7  -4  195.23    7.19   0
  -1   1  -7  275.31    3.51   0
  -1   2 -10   15.27    3.91   0
  -1   4 -12   27.24    5.23   0
  -1   7   2    5.46    4.40   0
  -1   8 -12    7.67    8.81   0
  -1   9   0    5.27    5.24   0
  -1  10  -8    3.54    9.43   0
  -1  10  -2    0.84    8.13   0
   0   4 -15   25.21    6.74   0
   0   5   5   29.18    2.64   0
   0   6   5  213.44    3.47   0
   0  11   1    2.30    8.40   0
   1   5   7  345.45    2.86   0
   1   6   7   86.02    2.61   0
   1   9   6    1.19    4.88   0
   1  10   5   -3.88    6.06   0
   1  11   4   -0.17    7.60   0
   2   0 -16    2.76    3.80   0
   3  -4  -5    1.67    2.69   0
   4  -4   0   56.26    4.35   0
   5  -5  -8   14.75    4.43   0
   5  -5  -2   76.96    4.65   0
   5   4  11   66.49    3.70   0
   6  -5 -11   10.60    4.88   0
   6  -5   0   44.27    5.75   0
   7  -6  -6    1.36    5.78   0
   7  -6  -5    6.63    5.96   0
   7  -2   8   -0.51    5.84   0
   8  -6  -9   12.01    7.24   0
   8  -4   5   -2.26    6.94   0
   8  -3   7    4.24    7.84   0
   9  -6  -1    6.69    8.72   0
   9  -5   3    2.15    8.43   0
   9  -1  10    1.34    6.99   0
  10  -6   0    0.66    8.35   0
  10  -4   6    5.15    8.31   0
  10  -2   9    0.35    9.51   0
  -2   4  -7  121.40    5.41   0
  -2   4  -5  438.17    5.64   0
  -2   4  -4    8.68    3.42   0
  -2   5  -2   19.24    4.27   0
  -2   6  -8    2.22    5.57   0
  -2   6  -2   29.60    5.04   0
  -2   7  -8   24.51    7.67   0
  -2   7  -7    8.32    5.73   0
  -2   7  -3    7.19    4.85   0
  -2   8  -6    2.87    7.52   0
  -2   8  -5   27.68    7.48   0
  -2   8  -4   18.30    6.97   0
  -1   1  -8    2.82    2.85   0
  -1   3 -12   23.65    5.01   0
  -1   4   2   18.01    2.42   0
  -1   5 -13    7.83    7.46   0
  -1   6 -13    1.75    7.70   0
  -1   7 -13   -6.81    9.35   0
  -1   8   2  320.12    6.90   0
  -1   9   1   60.76    6.36   0
  -1  10  -1   11.24    6.38   0
  -1  11  -4    4.73    9.73   0
   0   0 -11    0.86    2.39   0
   0   2 -14    1.62    4.45   0
   0   3 -15   71.56    6.39   0
   0   7   5  141.95    4.35   0
   0   9   4   16.43    5.47   0
   0  10   3   -2.82    6.10   0
   1   0 -14   25.86    3.57   0
   1   3 -17    0.59    6.87   0
   1   7   7   19.85    3.36   0
   2  -3  -3  828.24    4.63   0
   2   2   7    7.37    1.56   0
   2  10   7   14.59    5.77   0
   3  -3   1  432.52    4.56   0
   3   9   9    9.83    4.56   0
   4  -3   3   76.43    3.86   0
   4  -2   5  191.44    4.96   0
   5  -5  -7    0.64    4.34   0
   5  -5  -3    3.41    4.20   0
   5  -4   2    1.81    4.26   0
   6  -4 -14   10.31    4.79   0
   6  -4   3    1.51    5.92   0
   6  -2   7   43.54    5.54   0
   7  -5 -12   41.94    6.76   0
   7  -5   1   31.90    7.00   0
   7  -4   4   80.11    7.33   0
   7  -1   9   22.55    5.49   0
   7   0  10   24.36    5.70   0
   7   4  12   -0.97    5.29   0
   8  -6  -8    5.14    7.15   0
   8  -6  -7   14.25    7.51   0
   8  -6  -4   47.83    7.56   0
   8   1  11   21.82    7.19   0
   9  -6  -2   27.94    9.09   0
   9  -4   5   -2.64    8.15   0
   9  -3   7    8.85    8.73   0
  10  -6  -1   -0.15    9.16   0
  10  -5   3    2.63    8.19   0
  -2   4  -8    0.82    5.25   0
  -2   4  -3    6.65    3.06   0
  -2   5  -9   23.81    5.85   0
  -2   6  -9  241.17    7.42   0
  -2   6  -1    3.36    4.59   0
  -2   8  -8   16.92    7.95   0
  -2   8  -7    2.86    6.98   0
  -2   8  -3    4.70    5.73   0
  -1   2 -11   53.31    4.07   0
  -1   2   0 2619.85    6.50   0
  -1   4 -13    3.39    6.19   0
  -1   6   3    8.37    3.74   0
  -1  11  -3    7.30    7.69   0
   0  11   2   -1.43    7.90   0
   1  -2  -7    5.50    0.83   0
   1  -1   1 7434.95    9.15   0
   1   0   3   -0.05    1.39   0
   2  -3  -4 1571.21    6.00   0
   2   0   5   -1.24    1.85   0
   4  -4  -1  127.83    4.45   0
   5  -5  -6    5.81    3.96   0
   5  -5  -5   16.25    4.31   0
   5  -3   4   19.26    5.21   0
   6  -5 -10    7.99    4.81   0
   6  -5  -1   75.15    5.92   0
   6  -3   5   71.12    5.92   0
   6   1  10    3.89    4.86   0
   7  -3   6    3.36    5.49   0
   8  -6  -6    0.52    6.71   0
   8  -6  -5    8.60    7.11   0
   8  -2   8    8.16    6.11   0
   8   3  12    5.44    6.59   0
   9  -6  -3   10.75    8.75   0
  10  -6  -2   -1.78    7.37   0
  10  -4   5    9.19    7.83   0
  10  -3   7    4.05    7.20   0
  -2   3  -7   26.47    3.92   0
  -2   3  -6   20.97    4.04   0
  -2   3  -5   25.53    3.43   0
  -2   4  -9  119.37    5.84   0
  -2   4  -2    4.83    2.87   0
  -2   5 -10    0.10    5.90   0
  -2   5  -1    1.46    3.37   0
  -2   6 -10    0.43    6.21   0
  -2   7 -10   -8.00    6.54   0
  -2   7  -1   43.12    4.69   0
  -2   9  -8    1.28    9.54   0
  -2   9  -7    4.81    7.46   0
  -2   9  -6   -0.57    7.21   0
  -2   9  -5   -2.37    6.84   0
  -2   9  -4   13.51    6.62   0
  -2   9  -3   -2.98    8.29   0
  -1   1  -9  162.19    3.42   0
  -1   5 -14   -5.42    7.42   0
  -1   5   3   73.97    2.95   0
  -1   6 -14   57.24    8.36   0
  -1   7   3   35.10    4.33   0
  -1   9   2   83.25    6.67   0
  -1  10   1   -1.58    7.23   0
  -1  11  -1   16.17    9.35   0
   0   4 -16    9.14    7.38   0
   1   8   7   -0.88    4.00   0
   2  -3  -5  430.22    3.26   0
   2  -2   1 1574.50    6.20   0
   2   9   8    5.48    4.59   0
   3  -2   3   40.31    3.14   0
   5  -4   1   -2.57    4.09   0
   5  -3 -15   -2.60    3.15   0
   5   5  11   29.42    3.25   0
   6  -5  -2    6.08    5.45   0
   6  -1   8   79.22    4.96   0
   6   0   9    3.99    4.82   0
   6   3  11    0.45    4.58   0
   7  -5   0   50.50    6.32   0
   7   2  11   53.46    5.89   0
   8  -5   1    2.13    6.09   0
   8  -4   4    7.47    6.14   0
   8  -3   6    0.13    7.27   0
   8  -1   9   -1.28    5.68   0
   8   0  10   17.14    6.43   0
   9  -6  -7   -0.67    7.87   0
   9  -6  -6   -8.11    7.76   0
   9  -6  -5    6.55    8.14   0
   9  -6  -4    1.58    7.47   0
   9  -2   8   -7.80    6.76   0
   9  -1   9   22.18    7.66   0
  10  -6  -4    6.94    9.80   0
  10  -5   2   -4.38    8.06   0
  10  -2   8   20.11    9.75   0
  -2   3  -8   -5.57    4.40   0
  -2   3  -4    5.53    2.66   0
  -2   4 -10  235.22    6.91   0
  -2   5 -11   22.83    6.31   0
  -2   6 -11    5.25    7.70   0
  -2   6   0   48.64    4.69   0
  -2   7 -11   14.38    8.42   0
  -2   7   0    8.04    5.09   0
  -2   8 -10   44.79    8.11   0
  -2   8  -1   11.84    4.89   0
  -2   9  -2   34.89    7.42   0
  -2  10  -7    7.68   10.04   0
  -2  10  -6    5.01    9.78   0
  -2  10  -5   42.94   10.07   0
  -2  10  -4   -0.87    8.33   0
  -1   1  -2 7152.58    9.76   0
  -1   2 -12   -1.73    4.60   0
  -1   3 -13    3.78    5.26   0
  -1   4 -14    7.44    5.96   0
  -1   8   3   -2.21    4.97   0
  -1  11   0   14.05    8.79   0
   0   2 -15    4.52    4.96   0
   0   9   5   21.82    5.67   0
   0  10   4    0.59    6.40   0
   0  11   3   -2.05    7.66   0
   1   1 -16    5.37    4.78   0
   1   2 -17   20.15    6.00   0
   1  10   6   -0.65    5.91   0
   2  -1 -15   12.21    2.39   0
   3  -3   0   10.03    2.43   0
   4  -4  -2  460.29    6.00   0
   4  -3   2  376.56    5.52   0
   4  -1   6    2.20    3.81   0
   4   2   9   14.83    2.91   0
   4   4  10  136.70    2.94   0
   5  -1   7    7.02    4.39   0
   5   1   9   44.58    4.42   0
   5   6  11    6.57    2.93   0
   6  -5  -9    0.78    4.41   0
   6  -5  -3  374.47    7.76   0
   7  -5 -11    2.45    5.64   0
   7  -5  -1   15.06    6.35   0
   7  -4   3   -2.65    4.96   0
   8  -5   0    1.81    7.17   0
   9  -5   1   14.98    6.93   0
   9  -4   4    0.32    6.52   0
   9  -3   6   -5.73    7.82   0
   9   0  10   79.02    7.46   0
  10  -3   6   11.62    9.06   0
  10  -1   9    1.78    9.17   0
  11  -4   4   -2.85   10.65   0
  -2   3  -9  196.99    5.53   0
  -2   3  -3 2620.88    9.19   0
  -2   5   0   60.48    4.02   0
  -2   6 -12    1.29    7.76   0
  -2   7 -12    3.27    8.74   0
  -2   8 -11    3.28    7.44   0
  -2   8   0    9.42    5.91   0
  -2   9 -10    6.63    8.96   0
  -2  10  -8   -2.83    9.29   0
  -2  10  -3    2.44    8.32   0
  -1   1 -10   17.07    3.38   0
  -1   3   2   43.82    2.10   0
  -1   5 -15   20.39    7.63   0
  -1   9   3   77.95    6.55   0
  -1  10   2   19.63    6.99   0
   0   3 -16   13.97    6.13   0
   3  -3 -11   -1.73    1.95   0
   3   0   6   53.90    2.70   0
   3   2   8    3.81    2.30   0
   5  -3   3   10.13    4.71   0
   5   0   8   39.35    4.16   0
   6  -5  -8    6.27    4.58   0
   6  -5  -7   -1.29    5.09   0
   6  -5  -5   19.99    5.22   0
   6  -5  -4   91.71    6.35   0
   6  -3   4   -3.24    5.11   0
   6  -2   6   11.24    5.37   0
   7  -3   5   10.87    5.00   0
   7  -1   8    8.76    5.54   0
   7   1  10    8.90    5.39   0
   8  -4   3   65.18    7.64   0
   8  -2   7   -3.23    6.97   0
   8   2  11    9.03    6.14   0
  -2   3  -2    1.80    2.94   0
  -2   4 -11  183.07    5.93   0
  -2   5 -12    1.35    6.71   0
  -2   6   1    5.59    4.31   0
  -2   7   1   68.79    5.31   0
  -2   8 -12   28.01    8.46   0
  -2  11  -4    0.41    9.37   0
  -1   3 -14   38.10    6.15   0
  -1   4   3  579.79    4.10   0
  -1   7   4  219.28    5.21   0
  -1  11   1   -0.42    7.87   0
   0   0 -12   65.92    2.95   0
   0   1 -14  279.53    6.08   0
   0   6   6   47.18    2.84   0
   0   7   6   61.02    3.99   0
   0  11   4    6.27    7.86   0
   1  -2  -6   59.58    1.15   0
   1  -2  -5 3518.53    5.09   0
   1   9   7   15.62    4.78   0
   3   4   9   44.11    2.00   0
   4  -4  -3   32.29    3.50   0
   4  -2   4  154.49    3.93   0
   4   0   7   -2.28    3.32   0
   4   1   8   -0.84    3.29   0
   5  -2   5   43.69    3.99   0
   6  -5  -6   29.18    5.14   0
   6  -4   1   -1.54    5.17   0
   7  -5 -10    6.40    5.41   0
   7   0   9   -7.68    5.27   0
   8  -5 -11   -5.84    7.11   0
   8  -5  -1   -0.47    6.54   0
   8  -3   5    1.90    6.11   0
   8  -1   8    2.96    6.00   0
   9  -4   3    5.39    7.41   0
   9  -2   7    8.54    7.94   0
   9   2  11    8.43    6.96   0
  10  -5   0    2.50    7.85   0
  10  -2   7    4.43    8.96   0
  11  -4   3   -0.59    9.13   0
  -3   6  -7  108.06    7.01   0
  -3   6  -6  111.21    6.79   0
  -3   6  -5    9.48    6.13   0
  -3   7  -6    3.17    6.86   0
  -2   2  -6  293.04    4.19   0
  -2   3 -10   19.90    3.98   0
  -2   4 -12    3.24    5.48   0
  -2   4   0   78.50    3.47   0
  -2   6 -13    9.23    7.95   0
  -2   7 -13    7.33    7.67   0
  -2  10  -1   -0.51    6.16   0
  -2  11  -3    9.21    9.18   0
  -1   1 -11   71.45    3.51   0
  -1   2 -13   11.10    4.68   0
  -1   4 -15   54.64    7.08   0
   0  10   5   -2.34    5.92   0
   1   0 -15    1.36    3.59   0
   2  -2   0  132.01    3.02   0
   2   0 -17   -3.08    4.17   0
   3  -3  -1   22.43    2.46   0
   4  -4  -7    1.39    3.24   0
   4  -4  -5    5.13    3.90   0
   4  -4  -4    1.66    3.86   0
   4  -3   1   10.19    3.89   0
   5  -4  -1   12.95    4.34   0
   5   3  10   10.91    3.68   0
   6  -1   7  313.18    6.77   0
   6   4  11   28.73    4.60   0
   7  -5  -9    6.93    5.01   0
   7  -5  -4    5.24    5.54   0
   7  -5  -3    4.90    5.03   0
   7  -3   4    1.37    5.87   0
   7  -2   6   27.79    6.04   0
   7   3  11   -7.06    5.31   0
   8  -5  -2   11.49    7.30   0
   8   0   9   -4.07    6.26   0
   8   1  10    3.61    6.23   0
   9  -5  -1   92.79    7.99   0
   9  -3   5    2.06    6.43   0
   9  -1   8    5.79    7.98   0
   9   1  10    4.74    7.67   0
  10  -5  -1    4.87    7.52   0
  10  -3   5    1.41    7.70   0
  10  -1   8   12.32    9.64   0
  11  -5  -1    0.41    9.08   0
  11  -3   5    6.85    8.99   0
  -3   5  -6   92.17    6.02   0
  -3   6  -8   10.13    6.02   0
  -3   7  -3   87.81    6.85   0
  -3   8  -8    1.62    8.48   0
  -3   8  -7   -6.78    7.30   0
  -3   8  -4   62.69    7.74   0
  -3   9  -6   32.67    9.09   0
  -3   9  -5   10.48    8.34   0
  -2   2  -7    7.42    2.71   0
  -2   2  -5  141.42    3.05   0
  -2   3 -11   72.12    5.47   0
  -2   5 -13   14.10    7.01   0
  -2  10   0   19.93    8.09   0
  -2  11  -2   19.53    7.80   0
  -1   2   1   69.47    2.13   0
  -1   5   4   18.17    3.10   0
  -1  10   3   -3.38    6.07   0
  -1  11   2    5.09    7.49   0
   0   2 -16   -4.66    6.05   0
   0   3 -17    5.46    7.45   0
   3  -2   2 3450.66   10.07   0
   4  -4  -6   28.10    3.43   0
   4  -3 -13    0.22    2.60   0
   5  -3   2   84.67    5.01   0
   6   0   8  141.91    5.68   0
   6   1   9  165.89    5.49   0
   7  -5  -8    1.89    5.37   0
   7  -5  -6    4.93    5.96   0
   7  -4   1    0.33    5.88   0
   8  -5 -10    0.09    6.59   0
   8  -5  -3    1.59    6.67   0
   8  -2   6    1.69    7.10   0
   8   3  11   -0.41    6.32   0
   9  -5  -2   -4.99    6.91   0
   9  -4   2   -1.88    7.13   0
   9   0   9   -4.93    7.01   0
  10  -5  -2   11.36    7.49   0
  10  -4   2   14.33    8.63   0
  10   0   9   -1.83    8.18   0
  11  -4   2   12.97    9.37   0
  -3   5  -9   14.34    5.70   0
  -3   5  -8   -1.49    4.65   0
  -3   5  -4    0.33    4.18   0
  -3   6 -10    6.12    7.59   0
  -3   7 -10    3.00    8.02   0
  -3   7  -2   69.60    6.02   0
  -3   8 -10   -1.31    9.51   0
  -3   8  -9    4.92    7.45   0
  -3   8  -3   36.36    6.31   0
  -3   9  -8    8.47    8.48   0
  -3   9  -4   14.28    6.53   0
  -3   9  -3   22.59    7.83   0
  -2   2  -9  139.76    4.54   0
  -2   2  -4 1311.84    6.36   0
  -2   3  -1  155.55    3.23   0
  -2   4 -13   16.35    6.29   0
  -2   5 -14    3.87    6.93   0
  -2   6 -14   -2.12    7.45   0
  -2   7   2    2.57    4.72   0
  -2   8   2  191.95    6.61   0
  -2  11  -1    0.23    8.14   0
  -1   1  -1 7648.53    9.42   0
  -1   3 -15   25.74    5.91   0
  -1   4 -16   90.21    8.09   0
  -1   9   4   12.30    5.42   0
   0   5   6   -2.41    2.16   0
   0   9   6   -1.23    4.64   0
   1   1 -17    3.61    5.16   0
   1  10   7   -2.41    5.50   0
   2   7   9    1.34    2.09   0
   3  -3  -2   14.97    2.73   0
   3  -1   4  612.99    4.63   0
   4  -1   5  181.17    3.95   0
   5  -4  -2  398.89    5.85   0
   5  -1   6   14.32    3.62   0
   6  -2   5   26.91    4.55   0
   7  -1   7   31.84    6.09   0
   8  -5  -9   10.58    6.98   0
   8  -5  -8   -2.01    6.15   0
   8  -5  -4   45.49    6.18   0
   8  -4   1   32.63    7.35   0
   8  -3   4    0.01    5.91   0
   9  -5  -4   63.45    7.77   0
   9  -5  -3    5.29    6.78   0
   9  -3   4   10.38    8.17   0
   9  -2   6    8.00    8.19   0
  10  -5  -3    3.17    7.58   0
  10  -2   6    9.49    8.46   0
  11  -4   1   -0.03    9.92   0
  11  -3   4   10.38    8.99   0
  11  -2   6    6.08    8.41   0
  -3   4  -7    0.11    5.18   0
  -3   5 -10   11.53    6.34   0
  -3   5  -3  135.42    4.87   0
  -3   6 -11    7.17    7.79   0
  -3   6  -2    4.95    4.33   0
  -3   7 -11   55.75    8.68   0
  -3   8 -11    8.12    9.88   0
  -3   9  -2   78.62    8.93   0
  -3  10  -7   -4.45    9.04   0
  -3  10  -6    9.61    8.63   0
  -3  10  -5   -0.44    8.15   0
  -3  10  -4   25.63    8.96   0
  -2   2  -3  457.87    4.32   0
  -2   3 -12    7.38    5.11   0
  -2  10   1   12.51    6.39   0
  -1   1 -12  171.23    4.57   0
  -1   2 -14   49.76    5.49   0
  -1  10   4   16.27    6.54   0
  -1  11   3   -4.60    7.54   0
   0  -1  -9   12.09    1.57   0
   0   0 -13    1.90    2.97   0
   0   1 -15    1.18    4.36   0
   2   8   9    5.87    3.09   0
   4  -3   0  211.61    4.35   0
   4  -2   3  308.23    4.57   0
   4   5  10    5.99    2.34   0
   5  -4 -10    9.33    3.97   0
   5  -4  -3  445.96    6.75   0
   5  -2   4   59.68    4.05   0
   6  -4 -12    0.15    4.62   0
   6  -4  -1   -0.24    5.16   0
   6   5  11   -4.98    4.17   0
   7  -4 -13    1.69    5.73   0
   7   0   8  161.90    6.00   0
   7   4  11    3.00    5.28   0
   8  -5  -7    6.44    6.19   0
   8  -5  -6    2.78    5.84   0
   8  -1   7   29.32    6.66   0
   9  -5  -8   -3.99    7.49   0
   9  -5  -7   16.41    7.67   0
   9  -5  -6    9.02    7.74   0
  10  -5  -7   -8.60    8.54   0
  10  -5  -6   -4.12    9.46   0
  10  -5  -5    6.34    9.43   0
  10  -4   1   -3.98    7.68   0
  11  -1   7    4.04   10.09   0
  -3   4  -8    0.70    4.45   0
  -3   4  -4  616.45    6.84   0
  -3   5 -11   -2.36    6.25   0
  -3   5  -2   -0.57    4.53   0
  -3   6  -1   -2.86    5.12   0
  -3   7 -12    2.98    9.28   0
  -3   7  -1   -1.66    4.48   0
  -3   8  -1   -0.56    5.48   0
  -3   9  -1    7.56    7.50   0
  -3  10  -3    3.78    7.26   0
  -2   2 -10   96.65    4.42   0
  -2   4 -14   36.28    6.51   0
  -2   4   1   76.36    2.70   0
  -2   5   2   18.08    3.21   0
  -2  11   1   18.04    8.80   0
  -1   0  -8 1903.27    6.47   0
  -1   0  -7    1.52    1.94   0
  -1   0  -6   47.56    1.93   0
  -1   7   5    1.04    4.26   0
  -1   8   5  106.01    5.37   0
   0  10   6    4.65    5.84   0
   1  -1   0  268.84    2.13   0
   1   7   8   12.18    2.63   0
   1   8   8    2.52    3.67   0
   2   0   4  932.61    4.33   0
   3  -3 -10    0.98    2.13   0
   5  -4  -9    9.74    4.10   0
   5  -4  -4   79.93    4.80   0
   5   0   7    1.54    4.00   0
   5   2   9    0.10    3.75   0
   6  -3   2   -0.44    5.30   0
   7  -2   5   83.62    5.18   0
   8  -4   0   79.85    7.88   0
   8  -3   3    3.43    6.83   0
   8   0   8    5.22    5.93   0
   8   2  10    2.38    5.89   0
   9  -4   0   -1.79    7.24   0
   9  -1   7    5.49    6.23   0
   9   2  10    1.21    7.26   0
  10  -3   3   34.89    9.11   0
  10  -1   7    6.95    7.65   0
  10   0   8   -4.27    8.44   0
  11  -4   0    6.99    8.56   0
  11  -3   3    8.29    8.53   0
  11  -2   5    1.38    9.72   0
  -3   4 -10    6.50    5.84   0
  -3   4  -3  199.20    5.20   0
  -3   6 -12   38.37    7.29   0
  -3   7 -13    0.40    9.16   0
  -3   7   0   30.57    5.46   0
  -3   8   0  155.52    7.15   0
  -2   2 -11  167.49    4.78   0
  -2   3 -13    4.53    5.30   0
  -2   3   0  122.29    3.15   0
  -2   5 -15   -0.43    7.30   0
  -2   7   3    0.71    4.32   0
  -2   8   3   22.64    5.08   0
  -2  10   2   20.34    6.30   0
  -1   0  -5    0.46    1.69   0
  -1   3 -16   29.43    6.91   0
  -1   6   5    0.59    3.27   0
  -1   9   5   -2.99    5.72   0
   0   2 -17   -2.54    5.69   0
   2  -2  -1  565.77    3.69   0
   2  -1   2 1396.81    5.32   0
   2   9   9    0.28    3.89   0
   3  -3  -3    6.12    2.01   0
   3  -2   1   -1.18    2.86   0
   4   0   6    0.33    2.93   0
   5  -4  -8   58.46    4.48   0
   5  -4  -5  282.75    5.61   0
   5  -3 -14    3.43    3.59   0
   6  -4 -11   -0.16    4.55   0
   6  -2   4    8.14    4.97   0
   6  -1   6  456.61    6.60   0
   6   3  10   70.30    4.80   0
   7  -4  -1   55.15    5.08   0
   8  -2   5   34.42    6.22   0
   8   1   9    3.85    5.91   0
   8   4  11    1.76    6.28   0
   9  -3   3    0.93    6.45   0
   9  -2   5    6.10    7.73   0
   9   0   8   14.11    7.21   0
   9   1   9   19.64    7.51   0
  10  -2   5    0.81    7.36   0
  10   1   9   14.83    7.63   0
  11  -4  -1   -1.36   10.16   0
  -3   3  -7   13.90    3.99   0
  -3   4 -11   11.49    5.16   0
  -3   5 -12    5.92    6.62   0
  -3   5  -1   36.49    3.78   0
  -3   6 -13   -9.75    9.39   0
  -3   9   0   61.41    6.99   0
  -3  10  -1    5.64    7.50   0
  -3  11  -2    3.40    9.45   0
  -2   2  -2 1022.03    5.29   0
  -2   4 -15   -3.11    7.17   0
  -2   6   3   -0.05    3.91   0
  -2   9   3    4.27    5.76   0
  -2  11   2   -4.62    7.53   0
  -1   0  -9   -0.99    2.40   0
  -1   1 -13  237.60    5.14   0
  -1   2 -15   11.25    5.35   0
  -1  11   4    1.16    7.18   0
   1   0 -16   11.34    3.90   0
   1   6   8   13.39    1.89   0
   1   9   8   -3.80    4.20   0
   3  -3  -4   72.26    3.02   0
   3   0   5   -0.15    2.29   0
   4  -3  -1   11.81    2.79   0
   5  -4  -7   44.96    3.94   0
   5  -4  -6  129.95    4.76   0
   5   4  10   42.20    3.59   0
   6  -4  -3   17.45    5.34   0
   7  -4 -12    0.82    5.59   0
   7  -4  -2  185.55    7.08   0
   7  -1   6    1.80    5.55   0
   8  -4  -1    5.62    5.91   0
   9  -4  -1    6.88    7.74   0
  10  -4  -1    2.50    7.08   0
  11  -4  -2   -5.26    9.87   0
  11  -3   2    6.03    8.12   0
  11  -1   6   -1.64    8.89   0
  -4   7  -9   20.20    7.83   0
  -4   7  -7   -2.67    6.37   0
  -4   7  -6    1.34    6.00   0
  -4   7  -5   17.87    6.75   0
  -4   8  -9   19.19    9.84   0
  -4   8  -8   22.84    8.30   0
  -4   8  -7   -3.16    7.42   0
  -4   8  -6    4.66    7.22   0
  -4   8  -5   15.82    6.46   0
  -4   8  -4   88.01    7.77   0
  -4   9  -8   -7.12   10.52   0
  -4   9  -7    4.38    9.12   0
  -4   9  -6   -2.65    9.45   0
  -4   9  -5   37.49    9.93   0
  -3   3  -8   63.87    4.98   0
  -3   3  -6  392.83    5.26   0
  -3   3  -5    6.67    3.89   0
  -3   4  -2   70.85    3.54   0
  -3   5 -13   10.37    7.73   0
  -3   7   1   17.20    4.98   0
  -3   8   1    3.30    5.73   0
  -3  10   0   17.84    8.15   0
  -3  11  -1   -5.07    9.83   0
  -2   2 -12   24.56    4.97   0
  -2   3 -14   14.51    5.45   0
  -2  10   3    3.26    7.01   0
  -1  10   5    4.78    5.99   0
   0  -1 -10   10.12    1.66   0
   0   1 -16   28.83    5.08   0
   0   7   7   42.16    3.20   0
   0   9   7   -1.67    4.91   0
   4  -3 -12   30.43    3.01   0
   4  -2   2 1910.52    8.47   0
   4   1   7   50.55    3.56   0
   4   2   8    1.02    2.57   0
   5  -3   0    2.84    4.25   0
   5  -2   3   49.15    3.95   0
   5  -1   5  276.72    4.75   0
   6  -4 -10   -0.68    4.57   0
   6  -4  -4    6.03    4.92   0
   6  -3   1   33.64    4.34   0
   6   0   7    2.94    3.88   0
   6   1   8   82.31    5.04   0
   6   2   9   -4.58    4.68   0
   6   6  11   11.30    4.67   0
   7  -2   4   44.10    5.72   0
   7   5  11    1.90    5.24   0
   8  -4 -12    3.18    6.93   0
   8  -4  -2   22.86    7.28   0
   9  -4  -2    2.46    7.84   0
   9  -3   2   -4.33    6.01   0
   9  -1   6   11.37    7.88   0
  10  -4  -2    2.83    8.37   0
  10  -3   2   -2.88    7.13   0
  10  -2   4    5.15    8.44   0
  11  -2   4    0.77    7.97   0
  11   0   7   -0.73    9.97   0
  -4   6  -9    4.84    7.61   0
  -4   6  -8   10.84    6.31   0
  -4   6  -6   15.55    5.53   0
  -4   6  -5   74.98    5.81   0
  -4   7  -4    1.29    5.63   0
  -4   7  -3   73.55    7.48   0
  -4   8  -3   11.74    7.57   0
  -4   9  -9    8.39    9.08   0
  -4   9  -4   63.34    7.47   0
  -4   9  -3    1.38    7.60   0
  -4  10  -6   38.78    9.93   0
  -4  10  -5   29.83   10.53   0
  -3   3 -10   -0.18    5.12   0
  -3   3  -4   70.38    3.53   0
  -3   4 -12    1.31    5.95   0
  -3   5   0    6.17    3.96   0
  -3   6 -14    3.29    8.09   0
  -3   6   1   13.59    4.63   0
  -2   1  -8   10.32    3.14   0
  -2   1  -7   20.11    2.70   0
  -2   1  -6    2.49    2.39   0
  -2   4   2  293.57    3.84   0
  -2   5   3    0.84    3.32   0
  -2   8   4   25.90    5.29   0
  -1   0 -10  123.09    3.24   0
  -1   0  -4   84.05    1.66   0
   0   0 -14  168.45    4.17   0
   1  10   8   -1.55    5.15   0
   4  -3  -2  208.54    4.10   0
   4  -1   4  535.09    4.97   0
   6  -4  -9    9.92    4.38   0
   6  -4  -6   11.10    4.63   0
   7  -4 -11   -1.37    5.23   0
   7  -4  -3   -0.35    4.55   0
   7   0   7    0.17    5.54   0
   8  -2   4   96.85    6.77   0
   8   3  10   -1.12    5.90   0
   9  -4  -3   23.52    7.93   0
   9  -2   4   12.99    6.30   0
   9   3  10   -1.38    7.09   0
  10  -4  -3    4.19    8.36   0
  10  -3   1   -1.10    7.99   0
  10   0   7    1.06    8.96   0
  10   2   9   -1.76    8.70   0
  11  -4  -4    6.80    9.21   0
  11  -3   1   -6.36    7.93   0
  -4   5  -7   43.74    6.16   0
  -4   5  -5   25.49    5.68   0
  -4   6 -10    2.04    7.11   0
  -4   6  -3   -1.18    5.94   0
  -4   7 -11   24.03    7.62   0
  -4   7  -2   77.68    6.49   0
  -4   8 -11    5.16    8.45   0
  -4   8  -2  144.69    8.50   0
  -4  10  -4   52.50    8.60   0
  -4  10  -3   26.16    9.24   0
  -3   3  -3  450.37    5.15   0
  -3   4 -13    3.46    6.04   0
  -3   4  -1    3.05    3.15   0
  -3   5 -14   -0.55    7.44   0
  -3  10   1   90.97    7.27   0
  -2   1  -9  173.64    4.29   0
  -2   2 -13   97.56    5.51   0
  -2   2  -1 1613.62    6.38   0
  -2   3   1   63.33    2.68   0
  -2   4 -16   36.62    7.60   0
  -2   7   4   -1.45    4.00   0
  -2   9   4   42.23    5.71   0
  -1   1 -14   11.92    4.32   0
  -1   5   5    0.71    2.65   0
  -1   8   6   52.16    4.52   0
   0   6   7   48.26    2.65   0
   0  10   7    1.58    5.40   0
   2  -2  -2  588.02    3.76   0
   3  -3  -7   29.41    2.55   0
   3  -3  -6  158.39    3.32   0
   3   1   6  340.17    3.62   0
   3   3   8   58.84    2.23   0
   5   0   6   -5.69    3.83   0
   6  -4  -7   48.16    4.87   0
   6  -3   0    2.93    5.00   0
   6  -2   3    7.39    4.11   0
   6  -1   5   39.18    5.21   0
   7  -4 -10    2.49    4.85   0
   7   1   8   10.64    5.17   0
   8  -4 -11   -3.55    6.35   0
   8  -4  -4   23.65    6.45   0
   8  -3   1  551.57    9.01   0
   8   0   7    0.18    4.76   0
   8   1   8    1.94    5.86   0
   8   2   9    1.14    6.33   0
   9  -4  -4   -2.08    8.45   0
   9  -3   1    3.27    5.79   0
   9   0   7    6.69    5.71   0
   9   1   8   -2.85    7.26   0
  10  -4  -4   12.16    8.14   0
  11  -4  -5    1.47    8.17   0
  11  -3   0    2.03    9.46   0
  11  -2   3    4.18    8.19   0
  11  -1   5   23.40    7.96   0
  -4   5 -10    6.30    6.86   0
  -4   5  -9    3.38    5.69   0
  -4   6 -11   28.16    6.71   0
  -4   6  -2   13.52    5.38   0
  -4   7 -12    2.29    9.02   0
  -4   8  -1   33.00    7.54   0
  -3   3 -11    8.43    4.79   0
  -3   7   2   24.89    5.13   0
  -3   9   2    5.28    6.65   0
  -3  11   1    0.81    9.71   0
  -2   3 -15    1.52    6.01   0
  -2   6   4    1.13    3.93   0
  -1   0 -11   -1.17    2.43   0
  -1   2 -16   35.91    5.99   0
  -1   2   2 1677.26    4.65   0
  -1   7   6   22.01    3.90   0
  -1   9   6    8.38    4.89   0
   1  -1 -14    6.39    1.86   0
   1   0   2  193.53    1.85   0
   4  -3  -3    4.02    2.93   0
   5  -3  -1   21.13    3.63   0
   5  -2   2   -1.52    4.27   0
   5   3   9  250.95    5.15   0
   6   4  10    0.52    4.17   0
   7  -4  -9   -1.03    5.31   0
   7  -4  -7   19.09    5.57   0
   7  -4  -6   -1.76    5.10   0
   7  -2   3   20.66    5.71   0
   7  -1   5    0.11    5.43   0
   8  -4 -10    3.84    6.63   0
   8  -4  -9    4.17    7.01   0
   8  -1   5    5.51    6.04   0
   9  -4 -10    2.99    7.34   0
   9  -4  -9    6.11    7.50   0
   9  -4  -6    3.18    6.88   0
   9  -4  -5   18.07    7.32   0
   9  -2   3   23.53    7.74   0
  10  -4  -8    9.30    8.48   0
  10  -4  -7   17.39    8.98   0
  10  -4  -6   -1.45    9.27   0
  10  -4  -5   39.66    8.25   0
  10  -3   0    3.72    8.17   0
  10  -2   3    6.75    6.51   0
  10  -1   5    6.08    6.98   0
  11   0   6   19.41    9.82   0
  -4   4  -7   92.64    5.70   0
  -4   5 -11   -2.35    7.04   0
  -4   5  -3   22.44    5.31   0
  -4   6 -12   16.23    7.65   0
  -4   7  -1   66.89    5.49   0
  -3   3 -12   -0.01    5.33   0
  -3   3  -2  516.16    5.15   0
  -3   4 -14   -4.10    6.74   0
  -3   4   0  774.46    6.19   0
  -3   5 -15   20.69    8.36   0
  -3   5   1    0.75    3.19   0
  -3   6   2   34.83    4.36   0
  -3  10   2    5.64    6.99   0
  -2   1  -4  911.93    4.98   0
  -2  11   4    8.19    7.53   0
  -1   1   0  320.23    2.26   0
  -1  10   6   31.96    6.28   0
   3   2   7   -0.23    2.22   0
   4  -2   1   17.74    2.94   0
   4   6  10    4.56    2.48   0
   7  -3   0   60.16    5.36   0
   7   4  10    6.37    5.19   0
   8  -4  -8    3.72    6.04   0
   8  -4  -7   21.80    6.50   0
   8  -3   0    7.09    5.89   0
   9  -4  -8    3.96    6.80   0
   9  -4  -7    3.57    7.24   0
   9  -3   0    6.69    6.33   0
  10   0   6    1.53    7.80   0
  11  -3  -1    3.26    8.13   0
  11  -2   2   20.82    8.58   0
  11  -1   4   22.38    9.77   0
  11   1   7    8.12   10.10   0
  12  -2   1   -1.04   11.02   0
  -5   8  -7    0.09    8.60   0
  -5   9  -7   -5.02   10.44   0
  -4   4  -9   52.07    6.22   0
  -4   4  -8   -0.61    4.53   0
  -4   4  -6   36.44    4.54   0
  -4   5 -12   -6.74    7.55   0
  -4   6 -13    0.11    8.88   0
  -4   6  -1    4.09    5.35   0
  -4   8   0  173.42    7.71   0
  -4   9   0    7.32    7.77   0
  -3   2  -9   12.75    4.20   0
  -3   2  -8    4.49    3.96   0
  -3   2  -7   -0.16    3.17   0
  -3   8   3   78.32    5.40   0
  -3   9   3   49.06    6.24   0
  -3  11   2   -1.12    8.53   0
  -2   1 -11    1.55    3.66   0
  -2   2 -14   75.02    5.13   0
  -2   3 -16    0.30    6.88   0
   0   1 -17    8.82    5.15   0
   2  -1   1 2355.67    6.73   0
   4  -3  -4   25.47    3.13   0
   4   0   5    1.97    2.76   0
   5  -3  -2   23.63    3.47   0
   5   2   8   25.49    3.32   0
   5   5  10   16.84    3.78   0
   6  -3  -1   12.45    4.06   0
   6  -2   2   -0.37    5.04   0
   6   0   6    8.70    4.12   0
   7  -3 -14    4.52    6.27   0
   8   4  10    4.37    5.85   0
   9  -3  -1   65.37    7.93   0
   9   0   6    9.51    7.41   0
  10  -3  -1   -8.23    6.53   0
  10  -2   2    9.16    7.40   0
  10  -1   4    5.67    7.93   0
  10   1   7   -3.64    8.07   0
  11  -3  -2   -2.18    8.92   0
  -5   7  -9   32.57    9.04   0
  -5   7  -8   20.57    7.93   0
  -5   7  -7    2.37    6.33   0
  -5   7  -6    3.35    7.50   0
  -5   7  -5   -0.29    6.90   0
  -5   8 -10   43.88   11.32   0
  -5   8  -9   19.35    8.76   0
  -5   8  -8   65.97    8.52   0
  -5   8  -5   15.41    7.36   0
  -5   8  -4   17.37    7.39   0
  -5   9  -6    9.82    7.93   0
  -5   9  -5   47.96    8.64   0
  -5   9  -4   13.88    8.94   0
  -4   4  -4 1279.10    9.07   0
  -4   5  -2   62.48    4.42   0
  -4  10   0   20.55    8.01   0
  -3   2 -10   18.60    4.28   0
  -3   3 -13   16.73    5.39   0
  -3   4 -15    8.81    7.26   0
  -3   7   3   37.79    4.96   0
  -3  10   3   -1.15    7.07   0
  -2   4   3  217.52    3.59   0
  -2   7   5  220.67    5.27   0
  -2   8   5   -0.57    4.44   0
  -2   9   5    3.57    5.10   0
  -2  10   5   -5.48    6.89   0
  -1   0 -12  251.67    3.70   0
  -1   0  -3   -0.42    1.39   0
  -1   1 -15   -0.50    4.68   0
  -1   2 -17   -1.26    6.09   0
   0  -1 -11   29.11    1.75   0
   0   0 -15   -0.81    3.50   0
   2  -2  -3  596.22    3.79   0
   4  -2 -15    3.31    3.12   0
   4  -1   3   33.48    2.92   0
   4   4   9   51.15    2.72   0
   5  -2 -16    2.71    3.90   0
   6   3   9   48.86    4.71   0
   7  -3  -1   88.99    5.15   0
   7   0   6  119.29    5.26   0
   8  -3  -1   34.43    5.93   0
   8  -2   2    3.34    6.38   0
   8   0   6   48.14    5.17   0
   9  -2   2   29.26    6.32   0
   9   1   7    7.21    6.68   0
   9   3   9    2.11    6.97   0
  10  -3  -2   -1.63    8.11   0
  11  -3  -3   -1.17    8.67   0
  11   0   5    9.15    9.01   0
  12  -2   0    5.60    9.25   0
  -5   6  -9   -1.00    7.81   0
  -5   6  -8   -2.42    8.16   0
  -5   6  -7   59.79    7.78   0
  -5   6  -6   16.96    7.17   0
  -5   7 -10   15.28    7.47   0
  -5   7  -4    6.20    7.01   0
  -5   8  -3   15.42    8.25   0
  -5   9  -3   12.58    9.09   0
  -5  10  -4   -1.55    9.15   0
  -4   4 -11    7.74    4.86   0
  -4   4  -3   95.52    5.43   0
  -4   5 -13   -0.77    6.30   0
  -4   5  -1  176.29    5.57   0
  -4   8   1   -5.08    6.18   0
  -4  10   1   14.55    8.34   0
  -3   2 -11   24.81    4.79   0
  -3   2  -4  574.02    5.34   0
  -3   3  -1  425.48    4.33   0
  -3   5   2   90.38    4.26   0
  -3  11   3    6.86    7.75   0
  -2   1 -12   17.98    4.04   0
  -2   1  -3  234.94    2.83   0
  -2   2   0  141.27    2.65   0
   1  -1  -1  676.81    2.75   0
   1   0 -17    1.23    3.26   0
   2   0   3    1.64    1.91   0
   2   3   7   29.67    1.45   0
   3  -2  -1   49.20    2.35   0
   3  -1   2  481.94    4.03   0
   3   0   4   18.23    2.44   0
   3   5   9   13.76    2.00   0
   4  -3  -5   60.04    3.27   0
   5  -3  -3   19.11    3.26   0
   5  -2   1  110.66    3.75   0
   6  -3  -2    0.62    4.02   0
   6   2   8   29.97    4.51   0
   7  -1   4   35.78    4.65   0
   7   1   7   33.15    5.51   0
   7   2   8    1.83    5.32   0
   7   3   9   15.83    5.14   0
   8  -3  -2    2.85    6.15   0
   8  -1   4  197.45    6.39   0
   8   2   8    3.78    5.51   0
   8   3   9    2.57    5.41   0
   9  -3  -2    5.69    7.43   0
   9   2   8   -2.89    6.82   0
  10  -3  -3    2.65    8.42   0
  10  -2   1   -1.22    8.46   0
  11  -3  -4    3.60    8.26   0
  11  -1   3    6.02    8.30   0
  11   1   6   -1.68    9.22   0
  12  -2  -1   -8.11   10.35   0
  12  -1   2   12.53   10.65   0
  -5   6 -10    1.60    7.67   0
  -5   6  -5    4.41    5.39   0
  -5   6  -4   49.31    6.65   0
  -5   7 -11   10.04    7.45   0
  -5   7  -3    7.62    6.03   0
  -5   8  -2   76.76    8.78   0
  -5   9  -2   23.73    9.05   0
  -5  10  -3   -0.13    8.48   0
  -4   3  -7    0.00    4.98   0
  -4   4 -12   -2.90    6.30   0
  -4   5 -14    9.53    8.13   0
  -4   7   1  261.92    6.87   0
  -3   3 -14   14.64    5.71   0
  -3   6   3   21.64    4.24   0
  -2   2 -15    1.98    4.96   0
  -2   3   2   65.66    2.56   0
  -1   9   7   36.20    5.45   0
   0   8   8    9.88    3.79   0
   0   9   8   49.45    4.57   0
   4  -3  -9  134.27    3.57   0
   4  -3  -8   -0.87    2.95   0
   4  -3  -7   85.73    3.51   0
   4  -3  -6   24.69    3.12   0
   4   1   6    1.79    2.71   0
   5  -3  -4   -3.87    3.98   0
   5   0   5    0.73    3.90   0
   6  -3  -3   -3.85    4.96   0
   6  -2   1    0.92    4.77   0
   6   5  10    0.84    4.20   0
   7  -3 -13   12.66    5.86   0
   7   5  10    6.98    5.46   0
   8   5  10   -3.15    6.72   0
   9  -3  -3   22.71    7.63   0
   9  -2   1    2.67    6.53   0
  10  -3  -4   21.18    8.56   0
  10  -1   3    0.88    7.32   0
  10   0   5   -3.70    6.86   0
  11  -3  -6   15.32    9.92   0
  11  -3  -5    1.47    7.48   0
  11  -2   0    4.26    7.46   0
  -5   5  -9   14.43    7.51   0
  -5   5  -7   25.00    6.04   0
  -5   5  -6   94.77    6.98   0
  -5   6  -3    4.37    5.94   0
  -5   7  -2    5.55    6.97   0
  -5   9  -1   -4.54    8.07   0
  -5  10  -2   11.30    7.54   0
  -4   3 -10   10.71    5.47   0
  -4   3  -9  193.70    5.33   0
  -4   3  -6    3.83    3.72   0
  -4   3  -5 1001.49    8.28   0
  -4   4 -13   28.24    7.21   0
  -4   4  -2   -0.40    3.67   0
  -4   8   2    5.44    5.27   0
  -4   9   2   50.99    7.38   0
  -3   2 -12   17.40    4.61   0
  -3   2  -3   31.67    2.83   0
  -3   8   4   -1.61    5.14   0
  -3   9   4   12.92    5.76   0
  -3  10   4   -3.98    6.86   0
  -2   1 -13  161.83    4.91   0
  -2   6   5    3.69    3.57   0
  -1   8   7    6.62    3.90   0
  -1  10   7   14.04    5.76   0
   0   5   7   -1.03    1.79   0
   0  10   8    4.30    5.28   0
   1   8   9   10.70    2.68   0
   1   9   9   10.18    3.67   0
   4   3   8   16.98    2.68   0
   5  -3 -11    5.68    3.71   0
   6   0   5   -2.52    4.91   0
   7  -3  -3   54.18    5.65   0
   7  -2   1   -6.44    4.90   0
   8  -3  -3    3.43    4.71   0
   8  -2   1   85.07    6.06   0
   8   0   5   -3.06    5.73   0
   9  -3  -4    6.85    7.13   0
   9  -1   3    5.97    7.24   0
   9   0   5    2.35    6.02   0
  10  -2   0    6.89    7.07   0
  10   3   8   -3.56    7.59   0
  11  -2  -1   -4.85    9.42   0
  11  -1   2    1.50    8.24   0
  11   0   4   13.79    7.80   0
  12  -2  -2    6.16    9.17   0
  12  -1   1    1.44   10.03   0
  -5   5 -11   24.67    7.34   0
  -5   5  -5  263.88    6.76   0
  -5   5  -4    1.32    5.96   0
  -5   6 -12    4.47    7.60   0
  -5   8  -1   47.09    7.08   0
  -5  10  -1   13.11    7.85   0
  -4   3 -11   11.32    5.22   0
  -4   3  -4  962.97    7.81   0
  -4   6   1   31.44    4.27   0
  -4   7   2   12.78    5.41   0
  -4  10   2   -6.53    6.22   0
  -3   3 -15    4.27    6.55   0
  -3   3   0    9.36    2.87   0
  -3   7   4   10.26    4.42   0
  -2   9   6    4.83    5.61   0
  -1   0 -13   -4.14    2.96   0
  -1   1 -16    7.73    4.64   0
  -1   3   4  101.34    2.13   0
   0   7   8    2.16    2.61   0
   2  -2  -4  356.41    3.00   0
   4   2   7    9.33    2.47   0
   5  -3 -10    5.39    3.94   0
   5  -3  -5   89.62    4.38   0
   5  -2   0   15.38    3.90   0
   7  -3 -12   -1.62    5.79   0
   7  -1   3   32.02    5.60   0
   7   0   5    5.01    4.36   0
   8  -3 -12   10.17    6.37   0
   8  -3  -4   53.02    6.50   0
   8  -1   3   59.24    5.70   0
   9  -3 -11    4.86    7.19   0
   9  -3  -5    0.44    7.25   0
   9  -2   0    5.93    6.62   0
   9   1   6    4.60    6.52   0
   9   4   9    9.30    7.10   0
  10  -3  -9    2.04    8.04   0
  10  -3  -8    9.10    8.42   0
  10  -3  -7   11.66    9.00   0
  10  -3  -6   15.41    7.28   0
  10  -1   2    1.80    7.39   0
  10   0   4   23.14    7.97   0
  10   2   7    2.57    6.30   0
  11   1   5   13.82    9.34   0
  -6   8  -7   -4.88    9.06   0
  -6   8  -6   -4.48    9.02   0
  -6   9  -6    7.65    9.18   0
  -6   9  -5    4.54    9.98   0
  -5   5 -12    7.80    7.94   0
  -5   6  -2   -1.25    4.98   0
  -5   8   0    2.37    7.10   0
  -5   9   0   -4.30    7.94   0
  -5  10   0   29.04    9.68   0
  -4   4 -14    1.13    6.94   0
  -4   4  -1    4.91    4.17   0
  -3   2 -13    6.62    5.01   0
  -2   1  -2 1412.51    5.32   0
  -2   2 -16    6.28    4.99   0
  -2   8   6   14.61    4.16   0
  -2  10   6   13.57    5.88   0
  -1   5   6   -1.99    2.43   0
  -1   7   7    1.17    3.16   0
   3  -2  -2  201.23    2.97   0
   4  -2  -1    3.60    3.15   0
   4   0   4  130.97    3.41   0
   5  -3  -9  254.14    5.84   0
   5  -3  -8    4.91    3.96   0
   5  -3  -7   73.55    4.23   0
   5  -3  -6   84.37    4.33   0
   5   1   6    8.08    3.99   0
   5   6  10    3.03    3.75   0
   6  -3 -11   12.72    4.13   0
   6  -3  -5  126.25    5.52   0
   6  -2   0   -5.46    4.79   0
   7  -3 -11    5.32    5.56   0
   7  -2   0  309.84    7.63   0
   8  -3 -11   -2.12    6.68   0
   8  -3  -5    4.75    6.13   0
   8  -2   0   36.32    5.28   0
   8   1   6  140.97    6.56   0
   8   4   9   -4.52    5.84   0
   9  -3 -10    6.06    7.25   0
   9  -3  -9    9.66    7.18   0
   9  -3  -8   -3.35    6.91   0
   9  -3  -7    7.84    7.55   0
   9  -3  -6   -1.40    6.23   0
   9   3   8   12.07    6.83   0
  10  -2  -1    2.22    6.28   0
  11  -2  -2    9.01    8.01   0
  11  -1   1    4.82    7.86   0
  11   0   3    7.90    9.09   0
  11   2   6   -1.74    9.72   0
  12  -1   0   -1.74    9.42   0
  12   0   2   -6.27   10.49   0
  -6   7 -10    9.08    9.53   0
  -6   7  -9    6.31    9.17   0
  -6   7  -6    7.93    8.52   0
  -6   7  -5    3.30    8.41   0
  -6   8  -5    4.39    8.02   0
  -6   8  -4    0.20    9.10   0
  -5   4  -9   84.84    6.52   0
  -5   4  -7   59.80    5.05   0
  -5   4  -6  112.54    6.16   0
  -5   7   0   65.82    6.50   0
  -4   4 -15   20.38    8.18   0
  -4   5   1  209.31    5.23   0
  -4   8   3   15.16    5.57   0
  -4   9   3   -0.42    6.46   0
  -4  10   3    3.94    7.18   0
  -3   1  -8   92.77    4.33   0
  -3   2  -2 3433.01    9.90   0
  -3   3 -16   18.71    7.43   0
  -3   4   2   92.12    3.34   0
  -3   9   5   -1.45    5.47   0
  -2   1 -14   56.11    4.50   0
  -2   7   6   30.16    4.11   0
   0   0 -16   26.79    3.71   0
   3  -2 -13    8.77    2.24   0
   3   1   5   27.50    2.11   0
   4   7  10   17.92    3.02   0
   5   2   7   50.67    4.10   0
   5   3   8   24.24    3.93   0
   6  -3 -10   -2.79    4.22   0
   6  -3  -9   54.86    5.32   0
   6   6  10    1.50    4.46   0
   7  -3 -10   -5.80    5.19   0
   7  -3  -6   -6.30    5.51   0
   7   4   9   45.80    4.89   0
   7   6  10    2.22    5.78   0
   8  -3 -10    8.50    6.16   0
   8  -3  -9   11.24    6.14   0
   8  -3  -8    5.52    6.07   0
   8  -3  -7    1.49    6.22   0
   8  -3  -6   17.03    5.00   0
   8   2   7   -2.04    5.97   0
   8   3   8    9.89    5.70   0
   9  -2  -1   66.75    6.62   0
   9  -1   2   -2.75    6.43   0
   9   0   4    2.74    6.06   0
  10  -2  -2    1.58    7.78   0
  11  -2  -3   -0.20    7.82   0
  12  -1  -1   15.58   11.00   0
  -6   6  -9    5.39    8.11   0
  -6   6  -7   41.35    8.28   0
  -6   7  -4    0.06    7.88   0
  -6   8  -3    0.89    7.84   0
  -6   9  -3    0.21    7.66   0
  -5   4 -11   61.90    7.12   0
  -5   4 -10   36.49    5.54   0
  -5   4  -5  177.29    5.53   0
  -5   5 -13   42.67    7.79   0
  -5   5  -2   -0.74    5.15   0
  -5   8   1   15.68    6.53   0
  -5   9   1   -1.10    7.47   0
  -4   3 -13    3.31    5.88   0
  -4   6   2   -1.25    4.08   0
  -3   1 -10   37.23    4.15   0
  -3   1  -9   71.93    3.95   0
  -3   1  -7  102.13    3.47   0
  -3   2 -14   10.33    4.71   0
  -3   6   4  233.14    5.13   0
  -3   8   5   19.23    4.88   0
  -3  10   5    0.26    6.71   0
  -2   0  -9   -3.82    2.88   0
  -2   0  -8 1648.09    6.88   0
  -2   0  -7   -1.35    2.25   0
  -2   2   1  607.17    3.97   0
  -2   4   4  108.28    2.98   0
   2  -1   0  757.24    3.89   0
   5  -2  -1  240.83    4.97   0
   5  -1   2   -2.01    3.12   0
   5   0   4 1100.03    7.69   0
   6  -3  -8   84.89    5.37   0
   6   2   7   47.81    4.49   0
   6   3   8   19.32    4.59   0
   7  -3  -9   54.53    5.78   0
   7  -3  -8   -0.59    5.47   0
   7   2   7   46.26    5.16   0
   7   3   8    6.89    4.94   0
   8  -2  -1   65.12    5.76   0
   8  -1   2  334.81    7.55   0
   8   0   4    8.13    5.76   0
  10  -2  -3    5.27    7.49   0
  10  -1   1   12.94    6.83   0
  10   0   3  -15.02    7.95   0
  10   2   6    8.63    8.41   0
  10   3   7    2.66    7.35   0
  11  -2  -4   -4.62    7.43   0
  11  -1   0   -2.44    7.35   0
  11   1   4   18.77    9.39   0
  12   0   1    0.92   10.25   0
  -6   6 -11   15.44    8.60   0
  -6   6  -5   56.98    6.15   0
  -6   7  -3   75.57    7.56   0
  -6   8  -2   52.88    8.44   0
  -6   9  -2    3.00    7.27   0
  -5   4 -12   22.73    7.82   0
  -5   4  -4   83.58    5.01   0
  -4   2 -10   50.47    4.83   0
  -4   2  -9   18.25    4.52   0
  -4   2  -6  104.64    4.51   0
  -4   3 -14    6.55    6.62   0
  -4   3  -2  376.41    4.90   0
  -4   4   0   49.95    3.62   0
  -4   7   3  225.93    6.31   0
  -2   0 -10   60.20    3.09   0
  -2   2 -17    1.03    5.98   0
  -1   0 -14  256.95    4.32   0
  -1   1 -17    2.36    5.19   0
   3  -2  -3  139.88    3.02   0
   4  -2 -14    3.09    3.39   0
   6  -2  -1    2.47    3.73   0
   6  -1   2  123.96    4.48   0
   6   0   4  123.88    5.04   0
   7  -2  -1  160.16    5.37   0
   7   0   4  562.04    7.36   0
   9  -1   1   35.74    7.27   0
   9   1   5   -7.90    6.28   0
  11  -2  -6    2.22    9.14   0
  11  -2  -5   -0.82    7.23   0
  11   0   2   20.90    8.06   0
  12  -1  -2   -2.18    9.26   0
  -6   5  -9   22.56    8.15   0
  -6   5  -7   29.15    7.44   0
  -6   6 -12    0.81    9.66   0
  -6   6  -4    3.68    5.89   0
  -6   7  -2    8.40    7.62   0
  -6   9  -1   16.25    8.66   0
  -5   4 -13    2.90    7.01   0
  -5   4  -3   38.86    4.63   0
  -5  10   2   -3.40    8.90   0
  -4   2 -11    7.73    4.88   0
  -4  10   4   -0.53    7.51   0
  -3   1 -11   -2.33    3.68   0
  -3   1  -5   26.77    2.54   0
  -3   2 -15    3.60    5.95   0
  -3   2  -1   -1.28    2.39   0
  -3   3   1   26.15    2.46   0
  -3   7   5  176.48    5.12   0
  -2   0  -6  590.80    3.86   0
  -2   1 -15    2.43    4.86   0
  -2   3   3  811.82    4.72   0
  -1   0  -2  201.08    1.88   0
  -1   6   7   55.19    2.66   0
   3   0   3    0.16    1.91   0
   3   4   8    3.55    2.21   0
   8  -2  -2   26.54    5.36   0
   8  -1   1    7.17    6.06   0
   8   5   9    4.64    5.95   0
   9  -2  -3   29.68    7.30   0
   9   0   3   -5.66    5.93   0
   9   2   6    5.05    6.83   0
   9   3   7   13.94    6.47   0
   9   4   8    0.91    6.92   0
  10  -2  -5    2.17    7.76   0
  10  -2  -4    6.20    6.96   0
  11  -2  -7    4.36    7.64   0
  12  -1  -3    4.77    9.30   0
  12   0   0   11.48   10.86   0
  -6   5 -11   -1.84    8.35   0
  -6   5 -10    1.29    7.52   0
  -6   5  -5  132.02    7.77   0
  -6   6  -3   -3.83    5.30   0
  -6   8  -1   -0.35    6.74   0
  -5   3 -10   11.04    5.54   0
  -5   3  -9  254.35    7.13   0
  -5   3  -8   26.12    4.59   0
  -5   3  -6   79.77    5.77   0
  -5   8   2   -4.29    5.83   0
  -4   2 -12    6.57    5.60   0
  -4   3 -15    4.45    7.38   0
  -4   6   3  113.49    5.16   0
  -4   8   4    5.79    5.62   0
  -3   1 -12   67.05    4.71   0
  -2   0 -11   -2.28    2.84   0
  -2   1  -1 2379.47    6.50   0
  -2   6   6    5.78    3.05   0
  -2   9   7   17.98    5.37   0
  -2  10   7   -0.22    5.71   0
  -1   9   8   22.81    4.66   0
  -1  10   8   12.81    5.59   0
   2  -2 -10    0.44    1.65   0
   3   2   6    5.66    2.12   0
   5  -2  -2    4.81    3.16   0
   5   7  10   17.51    4.01   0
   6   7  10    6.81    4.95   0
   7  -2  -2   98.56    5.08   0
   7  -1   1    4.44    5.39   0
   7   1   5    5.13    5.20   0
   7   5   9    9.28    5.81   0
   8   0   3   -4.31    6.24   0
   9  -2  -4    6.35    7.22   0
   9  -1   0    3.78    6.69   0
  10  -2  -6   14.01    8.14   0
  10   0   2   16.82    6.70   0
  11  -1  -2   10.77    8.34   0
  11   0   1    6.39    7.90   0
  11   1   3    4.32    7.60   0
  12   1   2    5.83    9.09   0
  -7   7  -9   10.31   10.09   0
  -7   7  -8   19.74   10.31   0
  -7   7  -7   21.20    9.57   0
  -7   8  -6   -2.42    9.03   0
  -7   8  -5    9.58    9.33   0
  -6   5 -12   15.36    9.57   0
  -6   5  -4   15.51    6.34   0
  -6   6  -2   16.29    6.72   0
  -6   7  -1    8.11    6.14   0
  -6   8   0    8.10    8.56   0
  -6   9   0    2.53    7.28   0
  -5   3  -5  544.36    7.57   0
  -5   4 -14   15.53    7.66   0
  -5   4  -2    5.06    4.16   0
  -5   5   0   68.41    5.45   0
  -5   7   2   10.65    5.84   0
  -4   2  -4  152.74    3.92   0
  -4   4   1  124.84    4.44   0
  -4   7   4   10.07    4.78   0
  -3   4   3   28.34    3.00   0
  -3   5   4   56.57    3.97   0
  -3   9   6    2.21    5.43   0
  -3  10   6   -2.94    6.26   0
  -2   0  -5   -2.04    1.86   0
  -2   8   7   37.21    4.47   0
  -1   1   1  684.45    2.65   0
  -1   2   3  506.44    2.58   0
  -1   8   8   20.41    4.29   0
   0  -1 -13   71.24    1.93   0
   0   6   8    8.50    1.92   0
   1   3   6  142.57    1.21   0
   2   1   4  918.56    3.78   0
   3  -2  -4 1454.21    6.30   0
   3   3   7   11.32    2.28   0
   4  -2  -3  136.33    3.57   0
   4   0   3    4.42    2.81   0
   5   1   5  274.04    5.20   0
   5   5   9    8.33    3.70   0
   6  -2 -14   11.88    5.25   0
   6   5   9   25.87    4.54   0
   7  -2 -14    4.75    6.28   0
   7   0   3   -6.87    5.26   0
   8   2   6   -2.31    4.24   0
   8   3   7   -1.90    5.62   0
   8   4   8   16.63    5.70   0
   9  -2 -12    5.54    7.35   0
   9  -2  -5   -1.50    7.28   0
   9   1   4   17.11    7.43   0
  10  -2 -10    1.10    7.63   0
  10  -2  -9   -7.10    7.66   0
  10  -2  -8   17.90    8.76   0
  10  -2  -7    5.41    7.06   0
  10   2   5    6.40    6.45   0
  10   4   7    0.12    8.36   0
  11  -1  -3    6.74    9.15   0
  11   2   4   -5.62    9.64   0
  12   0  -1    1.87    9.14   0
  -7   7  -6   10.30    7.56   0
  -7   8  -4    6.06    8.01   0
  -7   9  -3   -5.16   10.33   0
  -6   4  -9   -2.20    6.66   0
  -6   4  -8    0.86    7.23   0
  -6   4  -7    1.88    6.64   0
  -5   9   3   15.55    7.08   0
  -4   2 -13    8.56    5.21   0
  -4  10   5   -0.36    7.34   0
  -3   1 -13   42.15    4.62   0
  -3   2 -16    7.36    5.75   0
  -3   6   5   19.89    3.69   0
  -3   8   6   58.37    5.40   0
  -2   0 -12   30.65    3.45   0
  -1   0 -15    2.46    3.61   0
   0   9   9    1.16    3.57   0
   2   0   2 4699.78    8.47   0
   3  -2 -12   57.19    2.73   0
   4   8  10    3.28    3.41   0
   5   0   3   -2.56    3.76   0
   6  -2  -3    0.72    4.39   0
   6   0   3   -2.27    4.47   0
   7  -2  -3   -0.12    4.37   0
   7   2   6   27.24    5.41   0
   7   4   8   -0.29    4.98   0
   8  -1   0   10.02    5.31   0
   8   6   9    3.76    7.21   0
   9  -2 -11   12.31    7.59   0
   9  -2  -6   -2.80    7.07   0
   9  -1  -1    3.46    7.01   0
   9   0   2   15.94    5.92   0
   9   5   8   -3.23    7.57   0
  10  -1  -2    1.27    7.18   0
  10   0   1    6.68    6.35   0
  10   1   3   -0.02    8.51   0
  11  -1  -4   -0.86    9.16   0
  11   0   0   22.03    8.01   0
  11   1   2    9.21    9.45   0
  11   3   5   -4.09    9.74   0
  12   0  -2    5.90   11.18   0
  12   1   1   -0.29    9.19   0
  -7   6 -10    9.85    8.30   0
  -7   6  -9   13.18    8.68   0
  -7   6  -8   62.33    9.14   0
  -7   7  -4    1.97    7.36   0
  -7   8  -3   -2.36    8.03   0
  -7   9  -2   -2.13   10.17   0
  -6   4 -11   33.82    7.36   0
  -6   4 -10   -2.61    6.63   0
  -6   4  -6  215.80    6.73   0
  -6   6  -1   10.95    5.56   0
  -6   9   1    4.50    7.50   0
  -5   3 -13   14.97    6.00   0
  -5   4  -1    0.51    4.02   0
  -5   6   2  178.49    6.12   0
  -5   8   3    1.12    5.44   0
  -4   2  -3  309.64    4.41   0
  -4   9   5   16.01    5.99   0
  -3   1  -3  325.38    3.86   0
  -3   2   0  216.31    3.60   0
  -2   1 -16    7.62    4.49   0
   4   2   6  107.72    3.07   0
   4   4   8    3.17    2.83   0
   6   4   8    4.05    4.49   0
   7  -2 -13    7.70    6.14   0
   7  -2  -4   46.06    5.57   0
   7  -1   0   63.70    5.81   0
   7   3   7    4.07    4.96   0
   8  -2 -12    5.83    6.74   0
   8  -2  -5   -0.46    5.75   0
   8   0   2   -2.55    6.14   0
   9  -2 -10   10.04    6.74   0
   9  -2  -9    1.53    7.19   0
   9  -2  -8   -1.97    7.00   0
   9  -2  -7    6.28    5.42   0
   9   4   7    4.84    6.32   0
  10  -1  -3    4.44    7.38   0
  11  -1  -5    0.84    8.80   0
  11   0  -1   -7.38    8.51   0
  12   0  -3  -15.38   10.78   0
  -7   8  -2   18.67    7.63   0
  -7   9  -1    2.29    8.70   0
  -6   4 -12   29.00    7.94   0
  -6   4  -5    9.40    5.12   0
  -6   5  -2   -1.91    4.75   0
  -5   5   1   21.17    4.24   0
  -5   7   3    1.66    5.35   0
  -4   2 -14    8.46    5.33   0
  -4   3   0  225.70    3.98   0
  -4   5   3  709.75    7.07   0
  -4   6   4   52.72    4.68   0
  -3   1 -14   15.46    4.35   0
  -3   3   2   11.10    2.24   0
  -2   0  -4  957.32    4.34   0
  -2   7   7    2.06    3.46   0
   0   0 -17   -1.62    2.92   0
   2  -1  -1   97.00    2.09   0
   3  -2  -5  355.86    3.57   0
   4  -2  -4  138.50    2.95   0
   4   3   7    7.49    2.61   0
   5  -2 -13   -3.13    4.05   0
   5   3   7    3.45    3.54   0
   5   4   8    5.75    3.78   0
   5   8  10   40.63    4.81   0
   6  -2 -13    3.29    5.17   0
   6  -2  -4   28.11    4.70   0
   6  -1   0  232.83    5.92   0
   6   3   7  122.98    5.00   0
   7  -2 -12    5.39    5.82   0
   7  -2  -5   32.97    5.43   0
   7   6   9    8.87    5.96   0
   8  -2 -11    0.64    6.33   0
   8  -2 -10    4.33    5.72   0
   8  -2  -7   57.82    6.16   0
   8  -2  -6   24.68    4.91   0
   8  -1  -1   29.59    6.43   0
   9  -1  -2   54.82    7.65   0
   9   0   1    0.72    6.63   0
   9   1   3    4.56    7.29   0
   9   3   6    0.24    6.00   0
  10   0   0    2.29    7.57   0
  10   2   4    7.11    6.62   0
  11  -1  -7    4.18    9.50   0
  11  -1  -6   -0.01    7.44   0
  11   2   3    4.23    8.42   0
  12   1   0   -2.47    9.17   0
  -7   5  -9   13.07    8.69   0
  -7   5  -8   35.60    8.77   0
  -7   5  -7   18.92    8.20   0
  -7   6  -4   16.90    7.15   0
  -7   7  -2    5.14    7.64   0
  -7   8  -1   12.49    8.99   0
  -6   4 -13   23.16    7.74   0
  -6   4  -4   40.86    5.20   0
  -6   6   0   86.64    5.31   0
  -6   7   1    6.20    5.56   0
  -6   9   2   -0.32    8.17   0
  -5   2  -9    0.92    5.29   0
  -5   2  -8   31.00    5.14   0
  -5   3 -14   -4.32    7.00   0
  -5   4   0   10.15    4.59   0
  -5   9   4    5.07    6.90   0
  -5  10   4    0.44    7.59   0
  -4   1  -9   84.93    4.60   0
  -4   1  -8   -2.03    3.88   0
  -4   2  -2 1964.99    8.64   0
  -4   4   2  475.68    5.22   0
  -2   0 -13    2.53    3.38   0
  -2   2   2  628.85    3.78   0
  -1  -1  -8    5.60    1.55   0
  -1   7   8   -2.54    2.98   0
   0   8   9   12.06    2.67   0
   1   0   1    1.09    1.35   0
   3   6   9   10.23    2.31   0
   5  -1   0    2.92    2.99   0
   6  -2  -5   39.99    4.81   0
   7  -2 -11    1.59    5.94   0
   7  -2  -6  227.58    6.98   0
   7   0   2   93.79    4.94   0
   8  -2  -9   10.95    5.91   0
   8  -2  -8    4.27    5.86   0
   8   5   8    1.10    5.93   0
  10  -1  -4   23.22    6.71   0
  10   1   2    3.88    6.65   0
  10   3   5    8.90    7.95   0
  10   4   6   10.47    8.09   0
  11  -1  -8    4.37    8.12   0
  11   0  -2   14.43    8.16   0
  11   3   4    6.77    9.29   0
  12   0  -4   -6.54    9.17   0
  12   1  -1    8.36   11.06   0
  -7   5 -11    2.51    9.31   0
  -7   5 -10    7.30    7.20   0
  -7   5  -6   25.08    6.46   0
  -7   5  -5   -0.02    7.28   0
  -7   6  -3    4.28    6.63   0
  -7   9   0   -6.99    8.65   0
  -6   3  -8   26.43    6.05   0
  -6   4  -3    2.89    5.02   0
  -6   5  -1    0.97    4.95   0
  -6   8   2    7.27    5.91   0
  -5   2 -11   60.38    5.80   0
  -5   2 -10  158.17    6.02   0
  -5   2  -7   53.00    4.39   0
  -5   2  -6   51.87    5.20   0
  -5   3  -2   84.38    4.33   0
  -5   8   4   10.65    6.19   0
  -4   2 -15   -6.80    6.30   0
  -4   7   5   23.07    4.83   0
  -4  10   6    1.84    7.39   0
  -3   9   7   -2.47    6.06   0
  -3  10   7    6.63    6.58   0
  -2   4   5   47.65    2.72   0
  -2   5   6   69.23    3.12   0
  -2  10   8    5.05    6.09   0
   3  -2  -6    5.74    2.07   0
   3  -1 -16    0.33    3.14   0
   3   0   2  402.04    3.85   0
   3   1   4  604.39    4.09   0
   4  -2  -5   71.31    3.16   0
   5  -2 -12   23.58    4.09   0
   6   0   2   22.79    4.72   0
   6   1   4  173.53    5.31   0
   6   6   9    1.83    4.64   0
   7  -2 -10   17.48    5.56   0
   7  -2  -9    8.65    5.25   0
   7  -2  -8   61.36    5.51   0
   7  -2  -7   71.41    6.22   0
   7  -1  -1  144.42    5.30   0
   8   0   1    8.08    5.90   0
   8   3   6    1.22    6.04   0
   8   4   7    2.09    5.62   0
   9  -1  -3    7.45    5.72   0
   9   0   0   12.71    6.45   0
   9   2   4    7.65    6.68   0
  10  -1  -6   -2.69    7.87   0
  10  -1  -5   -2.89    6.44   0
  10   0  -1   -5.56    7.09   0
  11   0  -3   10.88    9.69   0
  11   1   0   -3.77    9.34   0
  -8   7  -7   16.21    9.14   0
  -8   7  -6   12.50    9.60   0
  -8   8  -4    3.81   10.55   0
  -7   5  -4   20.79    6.88   0
  -7   6  -2   13.73    7.08   0
  -7   7  -1   12.39    6.69   0
  -7   8   0   -5.57    7.12   0
  -6   3 -11    6.28    6.30   0
  -6   3 -10   68.27    6.44   0
  -6   3  -9   47.29    5.32   0
  -6   3  -7  130.95    5.61   0
  -6   3  -6   59.38    6.04   0
  -6   4  -2  111.11    6.35   0
  -6   6   1   11.38    5.71   0
  -6   7   2   17.07    6.41   0
  -6   9   3    0.04    7.53   0
  -5   2 -12   87.34    6.38   0
  -5   2  -5   38.64    4.69   0
  -5   3 -15   -4.41    6.99   0
  -5   5   2   84.60    5.59   0
  -5   6   3   48.48    5.46   0
  -4   1 -11   19.67    4.20   0
  -4   1  -6    1.20    3.08   0
  -4   3   1    7.23    3.28   0
  -3   1 -15   -2.86    4.75   0
  -3   1  -2  491.21    4.04   0
  -3   4   4  240.38    3.66   0
  -3   5   5   13.57    3.23   0
  -2   1 -17   -0.36    4.85   0
  -2   1   0  770.96    3.93   0
  -2   9   8    5.56    4.66   0
  -1  -1  -7  564.99    2.66   0
  -1   4   6 1350.39    4.57   0
   3  -2  -7   60.50    2.83   0
   4  -2  -6   42.09    2.97   0
   4   0   2  109.82    3.51   0
   4   1   4  535.83    4.78   0
   4   6   9    7.74    3.46   0
   5  -2 -11    8.60    4.03   0
   5  -2  -6  109.80    4.50   0
   5   0   2   91.22    4.03   0
   5   1   4   40.93    3.85   0
   5   6   9   -2.27    4.31   0
   6  -2 -11   22.52    4.66   0
   6  -2 -10   19.35    4.80   0
   6  -2  -7  515.91    7.28   0
   6  -1  -1   74.17    4.98   0
   7   2   5   80.60    5.19   0
   7   5   8   43.86    4.87   0
   7   7   9   10.20    6.45   0
   9  -1  -4   23.94    7.01   0
   9   1   2   -0.69    7.05   0
   9   3   5    7.10    6.62   0
   9   5   7    6.78    7.11   0
  10  -1 -10   -3.17    9.29   0
  10  -1  -9   -1.88    8.60   0
  10  -1  -8   11.82    9.34   0
  10  -1  -7    0.92    7.46   0
  10   2   3    2.63    7.00   0
  11   0  -4   -4.74    8.74   0
  12   1  -2   -1.61    9.41   0
  12   2   0   -0.86   10.36   0
  -8   6  -9    9.44    9.60   0
  -8   6  -8    7.52    9.90   0
  -8   6  -7    6.18    9.18   0
  -8   7  -5   -1.45    7.97   0
  -8   7  -4    0.72   10.01   0
  -8   8  -3   -2.49    8.93   0
  -7   4  -9   52.11    8.12   0
  -7   4  -7    3.11    7.20   0
  -7   5  -3   51.99    7.11   0
  -7   7   0    5.26    8.57   0
  -7   9   1    3.80    8.74   0
  -6   3 -12   13.76    7.21   0
  -6   3  -5   64.50    5.00   0
  -6   5   0   39.80    4.88   0
  -6   8   3    1.16    7.38   0
  -5   2  -4   59.10    4.73   0
  -5   3  -1    8.99    4.50   0
  -5   4   1   13.63    4.56   0
  -5   7   4   33.20    5.57   0
  -5   9   5    5.58    6.98   0
  -4   1  -5  177.72    3.59   0
  -4   2 -16    4.16    6.59   0
  -4   2  -1   18.21    3.26   0
  -4   5   4  258.51    5.09   0
  -4   8   6    7.20    5.98   0
  -3   0  -9   -5.71    2.98   0
  -3   0  -8   14.08    3.01   0
  -3   8   7    4.70    4.41   0
  -2   0 -14   22.74    3.65   0
  -1   0 -16   85.26    3.99   0
   3  -2  -8   96.32    2.82   0
   3  -1  -1   42.95    2.29   0
   4  -2 -10   30.80    3.00   0
   4  -2  -7   23.54    3.32   0
   4  -1  -1   -3.23    3.06   0
   5  -2 -10    4.94    4.08   0
   5  -2  -7   56.75    4.18   0
   5  -1  -1   58.46    3.86   0
   6  -2  -9   -2.72    4.57   0
   6  -2  -8  406.04    6.93   0
   6   2   5   25.14    4.34   0
   7   0   1   -1.02    5.30   0
   7   1   3   39.57    5.35   0
   7   4   7    0.72    4.96   0
   8  -1  -3   82.57    5.70   0
   8   6   8    1.35    6.97   0
   9  -1  -5   35.66    7.45   0
   9   4   6    1.81    6.72   0
  10   0  -2    7.56    6.54   0
  10   3   4    7.98    8.27   0
  10   4   5    8.77    8.07   0
  10   5   6   -0.97    8.50   0
  11   0  -5    5.47    8.68   0
  11   1  -1   10.45    9.14   0
  11   3   3    0.53    7.82   0
  12   1  -3   -4.62    9.13   0
  -8   6  -6   -6.49    8.17   0
  -8   6  -5    6.23    8.64   0
  -8   7  -3   -1.04    9.78   0
  -8   8  -2    5.71    9.14   0
  -7   4 -11    6.03    8.91   0
  -7   4  -6   51.14    6.13   0
  -7   6  -1    3.45    6.25   0
  -7   8   1    5.01    6.97   0
  -6   3 -13   55.58    7.34   0
  -6   3  -4    1.43    5.13   0
  -6   4  -1   -3.32    5.15   0
  -5   2 -13   -1.83    5.53   0
  -4   4   3   23.73    4.03   0
  -4   6   5   16.02    4.08   0
  -3   0 -10  286.25    3.93   0
  -3   0  -7    2.40    2.47   0
  -3   2   1   49.68    2.34   0
  -2   0  -3   -0.73    1.93   0
  -2   3   4 1590.85    5.70   0
  -2   6   7   -3.17    2.73   0
  -2   8   8   -2.23    4.26   0
   2   2   5  138.64    1.88   0
   4  -2  -9   95.39    3.51   0
   4  -2  -8   25.71    2.90   0
   5  -2  -9   15.00    3.84   0
   5  -2  -8  154.95    4.83   0
   6   5   8   76.64    4.99   0
   8  -1  -4    4.52    5.76   0
   8   0   0    1.09    5.12   0
   8   2   4   95.99    5.63   0
   9  -1 -12   -7.59    8.00   0
   9  -1 -11   15.46    7.12   0
   9  -1  -6   -1.69    6.97   0
   9   0  -1    1.33    5.43   0
   9   2   3   27.59    7.28   0
  10   0  -3    0.77    7.14   0
  10   1   0    8.71    7.75   0
  10   2   2   10.10    8.11   0
  11   0  -6   -3.93    9.13   0
  11   2   1   12.91    7.68   0
  -8   6  -4   -2.97    8.64   0
  -8   7  -2    0.12    8.45   0
  -8   8  -1    4.53    8.74   0
  -7   4 -12    0.27    8.40   0
  -7   4  -5    7.16    5.74   0
  -7   5  -2    7.80    5.49   0
  -7   6   0   -1.65    7.07   0
  -7   7   1    3.98    8.06   0
  -7   9   2    7.49    9.49   0
  -6   3  -3   15.27    5.10   0
  -6   5   1   80.01    5.98   0
  -6   6   2   29.00    5.04   0
  -6   7   3    8.84    5.74   0
  -5   2 -14    2.60    6.19   0
  -5   8   5    5.10    5.69   0
  -4   1  -4  570.92    5.02   0
  -3   0 -11   -0.35    3.25   0
  -3   0  -6   43.84    2.61   0
  -3   1 -16    4.29    5.32   0
  -3   3   3    4.82    2.48   0
  -1   3   5 2800.82    5.67   0
  -1   9   9   14.91    3.99   0
   6   0   1    6.08    3.67   0
   6   1   3   21.05    4.17   0
   6   4   7   -3.38    4.49   0
   6   7   9    9.23    4.94   0
   8  -1 -13   -1.76    7.62   0
   8   3   5   -0.95    5.41   0
   8   5   7   11.28    5.98   0
   9  -1 -10    0.13    7.31   0
   9  -1  -9   -1.39    7.69   0
   9  -1  -8   -1.82    6.81   0
   9  -1  -7    0.34    6.07   0
   9   0  -2   23.08    7.06   0
   9   1   1   40.95    6.25   0
   9   6   7    4.03    7.25   0
  10   0  -4    5.14    7.95   0
  11   0  -8   -0.56    9.30   0
  11   0  -7   -2.14    7.18   0
  11   1  -2    6.72    7.74   0
  11   3   2    0.03    8.88   0
  -8   5 -10   -0.72    8.76   0
  -8   5  -9    0.64    7.38   0
  -8   5  -8   -1.38    7.28   0
  -8   5  -6   -2.09    8.18   0
  -8   6  -3    0.87    8.66   0
  -7   4  -4   81.77    6.06   0
  -6   3 -14   -1.02    7.78   0
  -6   8   4    9.97    6.66   0
  -5   3   0    3.27    3.52   0
  -5   5   3   17.44    4.16   0
  -5   6   4   36.79    5.24   0
  -4   1 -14   -2.49    4.95   0
  -4   7   6   21.28    4.59   0
  -3   0 -12   29.25    3.99   0
  -3   1  -1  136.65    3.23   0
  -3   7   7    2.80    4.16   0
  -1  -1  -6  754.65    2.69   0
   2  -1  -2 1492.99    5.09   0
   2   5   8   69.31    2.10   0
   3   2   5  176.74    2.78   0
   4   2   5  189.94    3.37   0
   5   5   8   34.98    3.95   0
   6  -1 -15   16.94    5.87   0
   7   0   0   81.20    5.65   0
   7   2   4   43.57    5.29   0
   7   6   8   69.90    6.27   0
   8  -1 -12    4.15    6.36   0
   8  -1  -6    4.17    5.80   0
   8  -1  -5   94.01    5.54   0
   8   0  -1   -3.94    5.90   0
   9   3   4   18.10    6.83   0
   9   5   6    0.78    6.92   0
  10   0  -5    0.14    7.52   0
  10   1  -1    8.13    8.17   0
  10   3   3   43.32    8.17   0
  11   1  -3    4.36    9.37   0
  11   2   0   -2.35    7.87   0
  11   4   3    5.02    9.62   0
  -8   5  -5   -1.98    6.72   0
  -8   6  -2    5.43    7.36   0
  -8   8   0   -0.97    7.91   0
  -7   3  -8    1.33    6.88   0
  -7   4  -3    3.89    5.25   0
  -7   9   3   10.65    9.13   0
  -6   2 -10   72.10    6.13   0
  -6   2  -9   -2.35    5.20   0
  -6   2  -8   31.22    5.62   0
  -6   3  -2    0.80    5.36   0
  -6   4   0   59.30    4.76   0
  -5   2 -15    8.18    6.97   0
  -5   2  -2    1.85    4.07   0
  -5   4   2  430.91    5.72   0
  -5   7   5    1.83    5.18   0
  -4   1  -3   32.88    3.39   0
  -4   2   0  412.89    4.37   0
  -4   3   2  229.61    3.73   0
  -4   9   7    5.21    6.01   0
  -3   0  -5   -1.74    2.29   0
  -2   0 -15    0.24    3.84   0
  -1   0  -1    0.37    1.39   0
   2   0   1    0.08    2.18   0
   4  -1  -2  225.07    3.86   0
   4   5   8   13.19    3.04   0
   5   0   1    0.43    2.83   0
   5   1   3   17.80    3.51   0
   5   4   7   57.82    4.18   0
   5   7   9   30.91    4.61   0
   6  -1  -3  208.11    5.48   0
   7  -1  -4    4.19    4.38   0
   7   1   2  138.65    6.03   0
   8  -1 -11   11.75    6.28   0
   8  -1  -7    3.55    5.74   0
   8   2   3   84.02    6.53   0
   9   0  -3   -3.77    6.83   0
   9   1   0    3.19    6.81   0
   9   2   2   26.15    7.37   0
   9   4   5    0.25    6.10   0
  10   0  -6   11.65    8.77   0
  10   2   1    7.52    6.42   0
  10   4   4   23.06    8.48   0
  10   5   5    2.05    7.96   0
  11   1  -4   11.18    9.71   0
  11   2  -1    0.86    9.25   0
  -9   7  -4    8.35   10.24   0
  -8   5  -4   30.79    7.45   0
  -7   3 -11    0.56    7.67   0
  -7   3 -10   18.30    6.21   0
  -7   3  -7    5.75    5.61   0
  -7   3  -6    1.53    6.73   0
  -7   4  -2  158.06    7.11   0
  -7   6   1   49.26    6.76   0
  -7   7   2    7.74    6.02   0
  -6   2 -12    3.65    6.90   0
  -6   2 -11    2.74    5.82   0
  -6   2  -6    8.36    4.34   0
  -6   5   2    3.42    5.51   0
  -6   6   3    2.09    5.36   0
  -6   7   4   33.95    6.20   0
  -5   1 -11    0.02    5.36   0
  -5   1 -10    9.83    4.78   0
  -5   1  -8    6.09    3.65   0
  -3   0 -13   -2.60    3.85   0
  -3   9   8    8.14    5.10   0
  -2   7   8    4.49    3.48   0
  -1  -1 -12  247.51    2.62   0
  -1   6   8   12.14    2.28   0
  -1   8   9   11.84    3.33   0
   3   0   1   -2.94    2.61   0
   4   0   1   -0.28    2.34   0
   4   3   6    5.43    2.82   0
   5  -1 -15    1.75    4.58   0
   6  -1 -14    3.81    5.76   0
   6   0   0   19.69    4.70   0
   7  -1 -13   -1.27    5.96   0
   7  -1  -5    8.04    5.32   0
   7   3   5   10.13    5.20   0
   7   4   6   49.60    5.82   0
   7   5   7   21.78    5.30   0
   8  -1 -10    2.06    5.16   0
   8  -1  -9    1.52    5.96   0
   8  -1  -8   -2.61    4.69   0
   8   0  -2   61.24    6.46   0
   8   1   1    7.39    5.03   0
   9   0  -4  160.09    8.67   0
  10   0 -10    8.35    9.63   0
  10   0  -9    0.25    9.21   0
  10   0  -8   -0.47    8.89   0
  10   0  -7    5.90    7.04   0
  10   1  -2    4.70    7.02   0
  11   1  -5    0.08    9.57   0
  11   3   1   -1.33    7.67   0
  -9   6  -7    4.15    9.43   0
  -9   6  -6   -1.74    8.83   0
  -9   7  -3    2.36   10.67   0
  -8   4 -11    3.64    9.11   0
  -8   4 -10    6.19    9.19   0
  -8   4  -9   -2.46    6.83   0
  -8   4  -8   23.60    7.14   0
  -8   4  -7   -0.87    7.67   0
  -8   4  -6   -3.55    7.68   0
  -8   6  -1   -1.01    7.57   0
  -8   7   0   -5.13    7.12   0
  -8   8   1    2.92    9.13   0
  -7   3  -5    9.95    5.15   0
  -7   8   3    5.09    6.65   0
  -6   2  -5   22.73    4.51   0
  -6   4   1   -1.00    5.10   0
  -6   9   5    0.76    7.10   0
  -5   1  -6   11.69    3.60   0
  -5   8   6   69.24    5.85   0
  -4   1 -15    3.43    5.49   0
  -4   8   7    1.31    5.04   0
  -3   5   6    7.24    3.19   0
   2   1   3  237.05    2.49   0
   2   3   6   19.50    1.75   0
   3  -1 -15   22.32    3.61   0
   3   3   6  387.07    3.84   0
   4   4   7   98.35    3.19   0
   5  -1  -3  540.34    5.41   0
   6  -1  -4  112.25    4.91   0
   6   2   4    9.45    3.79   0
   6   6   8   50.07    5.03   0
   7  -1 -12   30.80    5.87   0
   7  -1  -6   60.01    5.76   0
   7   0  -1    2.00    4.37   0
   7   7   8   19.01    6.30   0
   8   3   4   -1.52    5.82   0
   9   0  -5    5.47    7.22   0
   9   1  -1    1.95    6.73   0
   9   3   3    2.88    6.95   0
  10   1  -3    9.69    7.67   0
  10   3   2   -4.39    6.91   0
  11   1  -6   -0.46    8.92   0
  11   2  -2    5.73    9.15   0
  11   4   2   10.35    8.30   0
  -9   6  -5   -7.02    8.06   0
  -9   6  -4   -6.08    9.39   0
  -9   7  -2   16.36   10.20   0
  -8   5  -2   37.93    7.98   0
  -7   3 -13   -4.18    8.26   0
  -7   3  -4    2.24    5.03   0
  -7   4  -1   -0.50    6.03   0
  -7   6   2    3.44    6.57   0
  -7   7   3   30.66    6.97   0
  -6   2 -13    2.91    6.59   0
  -6   2  -4   11.71    4.18   0
  -6   8   5    6.71    6.68   0
  -5   1 -12   49.23    5.48   0
  -5   1  -5  278.34    5.13   0
  -5   5   4   41.69    4.87   0
  -5   6   5  241.12    6.10   0
  -4   1  -2  265.33    3.83   0
  -4   4   4    6.28    3.67   0
  -4   6   6    3.85    3.89   0
  -3   0  -4   18.25    2.45   0
  -3   2   2  220.77    2.95   0
  -3   4   5    1.11    2.68   0
  -3   8   8   -3.06    4.97   0
  -2   0  -2 4865.41    8.51   0
  -2   1   1  103.33    2.50   0
  -2   2   3  595.40    3.55   0
  -1   0 -17   -1.65    2.91   0
   3   1   3  307.80    3.37   0
   3   4   7   -1.48    2.19   0
   5  -1 -14   -2.29    5.17   0
   6  -1 -13    1.58    5.82   0
   6  -1  -5  119.60    5.15   0
   7  -1 -11    4.51    5.37   0
   7  -1 -10  209.32    7.21   0
   7  -1  -9   22.19    5.14   0
   7  -1  -8    2.58    5.50   0
   7  -1  -7   55.80    5.96   0
   7   1   1    4.88    5.05   0
   8   0  -3   -4.38    5.18   0
   8   1   0    9.87    5.94   0
   8   4   5   -2.55    6.00   0
   8   5   6   -1.23    6.08   0
   9   0 -12   -3.44    8.82   0
   9   0  -6    2.14    7.24   0
   9   2   1   -3.07    7.00   0
   9   4   4    3.74    6.98   0
   9   5   5    1.64    7.00   0
   9   6   6   -1.19    6.99   0
  10   4   3   -7.95    7.50   0
  10   5   4    4.98    9.08   0
  11   1  -8    8.28    9.25   0
  11   1  -7   -0.91    7.87   0
  11   3   0    5.98    7.87   0
  -9   5  -7    1.19    8.96   0
  -9   5  -6    4.96    9.01   0
  -9   6  -3   -6.33    9.62   0
  -8   4  -4    3.68    6.91   0
  -8   6   0   14.93    6.86   0
  -8   7   1    7.80    7.21   0
  -8   8   2   34.07    9.72   0
  -7   3  -3   66.10    6.48   0
  -6   2 -14   14.01    6.96   0
  -6   2  -3    8.37    4.77   0
  -6   5   3  434.14    7.44   0
  -6   6   4    6.40    5.31   0
  -5   1 -13   -3.42    4.67   0
  -5   4   3  439.65    6.29   0
  -4   0 -10  148.70    4.64   0
  -4   0  -9    3.77    3.46   0
  -4   0  -8   25.10    3.58   0
  -4   0  -7    5.71    3.73   0
  -3   0 -14   51.24    4.52   0
  -3   1   0  428.26    4.06   0
  -3   6   7  173.86    4.47   0
  -2   9   9    8.82    4.51   0
   3   7   9    5.66    2.97   0
   5  -1  -4   22.88    3.97   0
   5   0   0  194.67    3.82   0
   5   8   9   17.45    5.11   0
   6   0  -1   -6.31    4.76   0
   6   4   6  215.76    5.70   0
   6   5   7   25.23    4.33   0
   7   0  -2  141.78    5.92   0
   8   0  -4  425.53    8.95   0
   8   7   7    8.39    7.62   0
   9   0 -11   -0.58    7.49   0
   9   0 -10    9.53    7.37   0
   9   0  -8   31.29    7.15   0
   9   0  -7    3.26    7.58   0
   9   1  -2   51.29    7.37   0
  10   1  -4    2.45    6.90   0
  10   3   1    3.04    8.25   0
  11   2  -3    3.35    7.55   0
  11   3  -1    6.04    9.37   0
  11   4   1    3.13    9.14   0
  -9   5  -5    2.44    9.38   0
  -9   6  -2    1.49    9.25   0
  -9   7  -1   -2.81    8.02   0
  -8   4  -3   70.00    7.37   0
  -7   2  -9   86.22    6.31   0
  -7   2  -8    0.06    5.46   0
  -7   4   0  158.75    7.20   0
  -7   8   4   29.52    6.31   0
  -6   3   0    3.45    4.74   0
  -6   7   5   -2.42    5.87   0
  -6   9   6   11.73    7.47   0
  -5   1  -4   44.60    3.59   0
  -5   9   7   -1.30    6.88   0
  -4   0 -11    1.26    3.84   0
  -4   1 -16    4.41    5.33   0
  -4   3   3   -2.76    2.95   0
  -3   3   4   75.48    2.74   0
  -2   0 -16   20.43    4.04   0
  -2   4   6  504.65    4.15   0
  -2   5   7  647.57    4.51   0
  -1  -1  -5  267.32    1.82   0
   2  -1  -3   18.65    1.81   0
   5   6   8   -1.01    3.98   0
   6  -1 -12    7.34    4.94   0
   6  -1  -6  136.30    5.20   0
   7   3   4    0.17    5.25   0
   7   6   7    2.96    4.88   0
   9   0  -9    5.31    6.16   0
   9   2   0   -0.88    6.98   0
   9   3   2   -6.33    7.50   0
  10   1  -5   -6.20    6.48   0
  10   4   2   11.21    8.13   0
  11   2  -4    3.02    7.93   0
  -9   5  -4    4.09    7.47   0
  -9   7   0    7.97    9.21   0
  -8   3 -11    0.61    8.38   0
  -8   3 -10   -0.76    8.07   0
  -8   3  -9   -0.48    6.27   0
  -8   3  -8   17.21    6.88   0
  -8   3  -7   -2.74    7.31   0
  -8   3  -6    6.51    7.16   0
  -8   6   1    7.94    7.28   0
  -8   7   2    7.88    7.02   0
  -8   8   3    3.74    8.95   0
  -7   2 -11   42.21    7.11   0
  -7   2  -6   32.02    5.97   0
  -7   3  -2   39.46    5.56   0
  -7   5   2  138.96    6.55   0
  -7   6   3   -0.67    6.14   0
  -7   7   4   26.28    6.95   0
  -6   1  -9  170.29    6.01   0
  -6   2  -2   -4.49    4.70   0
  -6   4   2  110.46    4.97   0
  -5   1 -14   -0.01    5.20   0
  -5   2   0   14.56    4.05   0
  -5   3   2   23.87    4.24   0
  -4   0 -12   12.25    4.18   0
  -4   0  -6    1.14    3.00   0
  -4   9   8    3.97    5.69   0
  -3   0  -3    1.40    2.37   0
  -2  -1 -10   87.86    2.53   0
  -2  -1  -8    8.37    2.09   0
  -1  -1 -13  337.99    2.73   0
  -1   1   2 3383.99    5.20   0
   2   7   9    3.26    2.27   0
   4   0   0   11.95    2.44   0
   5  -1  -5    7.51    3.78   0
   6  -1 -11    1.19    4.73   0
   6  -1 -10   63.00    5.18   0
   6  -1  -9  167.08    5.58   0
   6  -1  -8    7.90    4.81   0
   6  -1  -7   -5.38    3.92   0
   6   2   3    7.48    4.56   0
   6   7   8    2.78    5.44   0
   7   0 -15   -0.07    8.42   0
   7   0  -3    5.50    5.01   0
   7   4   5    8.49    4.96   0
   7   5   6   19.45    5.62   0
   8   0 -13   -3.80    7.28   0
   8   0  -5   -5.94    4.98   0
   8   3   3    9.11    4.97   0
   8   6   6   -2.04    6.29   0
   9   4   3    3.75    6.81   0
   9   6   5   -2.76    6.68   0
  10   1  -7   13.57    8.87   0
  10   1  -6    2.00    6.83   0
  10   2  -2    2.16    6.81   0
  10   5   3    6.06    9.23   0
  11   2  -6    4.41    9.52   0
  11   2  -5   -7.03    8.41   0
  11   4   0   -2.57    9.72   0
  -9   4  -9   14.70    9.22   0
  -9   4  -8    0.65    7.57   0
  -9   4  -6    9.92    8.16   0
  -9   5  -3    7.11    7.45   0
  -9   6  -1    0.60    7.50   0
  -8   3 -12    0.98    8.89   0
  -8   3  -5   -2.31    7.28   0
  -8   4  -2   64.03    6.09   0
  -8   5   0   -2.09    6.03   0
  -7   2 -12    2.77    6.99   0
  -7   2  -5   77.45    6.19   0
  -6   1 -11   16.89    5.53   0
  -6   1 -10    1.27    5.49   0
  -6   1  -7  305.14    6.73   0
  -6   8   6    1.00    6.60   0
  -5   8   7    5.93    6.00   0
  -4   0  -5   -3.39    2.76   0
  -4   1  -1  903.16    5.64   0
  -3   0 -15   -2.66    4.16   0
  -3   7   8    1.07    4.07   0
  -2   8   9    9.90    4.04   0
   3  -1 -14    4.80    3.37   0
   4   2   4  156.51    3.29   0
   5   0  -1   -2.19    3.09   0
   5   3   5  519.44    6.01   0
   5   5   7   28.65    4.14   0
   6   0  -2  650.89    7.37   0
   6   1   1  112.60    4.37   0
   7   2   2   68.64    5.54   0
   8   0 -12   86.85    8.43   0
   8   0  -7    2.13    5.88   0
   8   0  -6  147.02    6.12   0
   8   5   5    2.73    6.19   0
   9   5   4   -0.84    7.69   0
  10   1 -10   -0.38    8.19   0
  10   1  -9    5.97    7.54   0
  10   1  -8   11.10    7.40   0
  10   2  -3    4.20    8.46   0
  11   2  -7    2.96    9.72   0
  11   3  -3    4.06    9.32   0
  -9   5  -2   12.87    9.00   0
  -9   7   1    0.85    8.71   0
  -8   6   2    2.82    8.38   0
  -8   7   3    1.30    8.66   0
  -7   2 -13   -4.86    7.50   0
  -7   3  -1  485.49    7.85   0
  -7   8   5   -0.86    7.28   0
  -6   1 -12    7.14    6.08   0
  -6   1  -6  462.20    6.73   0
  -6   3   1   15.29    4.10   0
  -6   5   4  127.68    6.21   0
  -6   6   5    1.75    5.25   0
  -5   1 -15    7.56    5.67   0
  -5   4   4   95.92    4.80   0
  -5   5   5   15.21    4.13   0
  -5   6   6   15.62    4.59   0
  -4   0 -13   -2.71    3.95   0
  -4   8   8    6.53    5.47   0
  -2  -1 -11    2.13    2.14   0
  -2  -1  -7   22.81    1.80   0
  -2   3   5  470.74    3.41   0
  -2   6   8   40.87    2.76   0
  -1   2   4   28.98    1.46   0
   3   0   0  322.80    3.36   0
   4  -1 -13    1.23    4.02   0
   4   1   2  251.86    3.93   0
   4   6   8    7.31    3.61   0
   4   8   9   19.46    4.26   0
   5  -1 -11   -0.65    4.48   0
   5  -1  -6   29.73    3.54   0
   5   4   6  106.90    4.01   0
   7   0 -14   10.62    7.02   0
   7   0  -4   37.29    4.39   0
   7   7   7   23.79    6.76   0
   8   0 -11    1.50    6.37   0
   8   0 -10   34.46    7.02   0
   8   0  -9   -1.09    6.17   0
   8   0  -8   14.83    6.04   0
   8   1  -2   50.58    5.40   0
   9   1  -5   22.63    7.44   0
   9   3   1    6.50    6.29   0
  10   4   1    0.35    8.11   0
  11   4  -1   -4.95    9.54   0
 -10   5  -6   -0.70   11.06   0
 -10   6  -3    1.15   10.28   0
  -9   4  -4   -3.53    7.85   0
  -9   6   0   27.43    7.72   0
  -8   3  -3    8.10    6.65   0
  -8   5   1   -2.64    6.20   0
  -7   5   3    9.40    5.78   0
  -7   6   4    1.53    6.03   0
  -6   1  -5   41.95    4.51   0
  -6   2  -1    5.38    3.86   0
  -5   1  -2   -0.09    3.69   0
  -4   0  -4  139.83    3.60   0
  -4   2   2   74.83    3.26   0
  -4   4   5    1.49    3.67   0
  -4   6   7    8.83    4.30   0
  -3   9   9    0.03    5.38   0
  -1   7   9    3.60    2.07   0
   3  -1  -4  145.01    2.93   0
   3   2   4  551.99    4.11   0
   4  -1  -5   15.40    2.65   0
   5  -1 -10  100.88    4.69   0
   5  -1  -9  100.95    4.70   0
   5  -1  -8  207.65    5.06   0
   5  -1  -7    1.67    3.66   0
   6   0 -15   -0.92    6.46   0
   6   0  -3    0.46    4.36   0
   6   3   4    0.10    4.20   0
   6   6   7   40.43    4.87   0
   6   8   8   31.26    5.91   0
   7   0 -13   -3.31    6.73   0
   7   0  -5    0.14    5.17   0
   7   1  -1  137.10    6.38   0
   7   3   3   62.97    5.50   0
   8   3   2   21.67    5.83   0
   8   7   6    4.20    7.31   0
   9   1  -6    5.11    7.65   0
   9   4   2   -0.07    7.37   0
  10   5   2    3.16    7.46   0
  10   6   3   -1.72    9.06   0
  11   3  -4    1.07    8.39   0
 -10   5  -5    3.15    8.70   0
 -10   6  -2    7.07   10.94   0
  -9   5  -1   16.07    6.67   0
  -7   2  -3   22.13    4.82   0
  -7   3   0   65.00    6.44   0
  -6   1  -4  165.80    5.63   0
  -5   0 -10  128.47    5.32   0
  -5   0  -9    1.92    3.94   0
  -5   0  -8   39.74    4.19   0
  -5   0  -7    2.12    3.82   0
  -5   2   1  248.44    4.38   0
  -5   3   3   12.86    3.79   0
  -5   7   7    2.66    4.95   0
  -4   0 -14    4.80    4.74   0
  -3   2   3  136.67    3.03   0
  -2  -1 -12   17.40    2.33   0
  -2  -1  -6    2.60    1.89   0
   2   0   0 2197.83    5.95   0
   4  -1  -6  125.48    3.83   0
   4   0  -1    1.97    2.87   0
   4   3   5 1021.80    6.17   0
   5   0 -16   74.80    6.25   0
   5   0  -2 2593.87   10.48   0
   5   1   1  267.09    4.26   0
   5   2   3   45.37    3.40   0
   5   7   8   25.57    4.89   0
   6   4   5   11.58    4.61   0
   6   5   6   65.34    4.99   0
   7   0 -12    0.87    6.78   0
   7   0  -6   90.18    5.82   0
   7   2   1    0.67    5.25   0
   7   6   6    7.76    5.55   0
   8   1  -3   88.51    5.67   0
   9   1 -12    8.63    6.95   0
   9   1 -11    6.00    8.79   0
   9   1 -10    5.11    7.84   0
   9   1  -8    6.48    7.67   0
   9   1  -7    4.21    7.74   0
   9   2  -2    3.07    5.60   0
   9   3   0   10.39    7.61   0
   9   5   3    2.96    7.62   0
   9   6   4    1.22    7.45   0
  10   2  -6   19.41    8.36   0
  10   2  -5    6.84    7.19   0
  10   4   0   -2.51    8.54   0
  11   3  -6   12.77   10.42   0
  11   3  -5    0.17    8.21   0
  11   4  -2   -3.15    8.71   0
 -10   5  -4   -1.30    8.80   0
  -9   3 -10   -9.40    9.19   0
  -9   3  -9    1.06    7.57   0
  -9   3  -8   11.53    7.15   0
  -9   3  -7    2.13    8.26   0
  -9   3  -6   -6.67    8.10   0
  -9   5   0   10.88    7.49   0
  -9   6   1    5.42    7.40   0
  -8   2 -11    2.88    7.40   0
  -8   2 -10   -2.79    7.33   0
  -8   2  -9    5.33    5.97   0
  -8   2  -7   -3.77    6.68   0
  -8   2  -6    0.77    7.15   0
  -8   3  -2   14.97    5.34   0
  -8   5   2    8.49    7.55   0
  -8   6   3   18.93    7.19   0
  -8   7   4   -1.12    8.10   0
  -6   1 -14   -0.36    6.61   0
  -6   3   2    2.88    4.90   0
  -5   0 -11   -1.12    4.19   0
  -5   0  -6   -2.25    3.77   0
  -5   9   8   22.06    6.76   0
  -4   1   0 1207.56    6.42   0
  -4   3   4   33.65    3.22   0
  -3   0 -16   26.62    4.51   0
  -3   0  -2  412.42    3.54   0
  -3   1   1   41.84    2.26   0
  -3   4   6    1.53    2.86   0
  -3   5   7  126.93    3.40   0
  -2   0 -17    1.35    3.23   0
  -2   0  -1   -0.62    1.83   0
   2  -1  -4   63.52    1.96   0
   3   1   2  489.60    3.96   0
   3   8   9    2.41    3.70   0
   4  -1 -11  103.20    4.30   0
   4   4   6   38.25    3.35   0
   4   5   7   43.67    3.49   0
   4   9   9    3.00    5.13   0
   6   0 -14   19.89    6.26   0
   6   0  -4   33.46    4.65   0
   7   0 -11   -1.79    5.86   0
   7   0  -7    5.07    5.63   0
   7   4   4   80.35    5.84   0
   7   5   5    0.01    5.64   0
   7   8   7    2.31    6.65   0
   8   1  -4    9.59    6.22   0
   8   5   4   22.44    6.64   0
   8   6   5   -0.73    6.31   0
   9   1  -9    6.01    6.77   0
   9   2  -3   29.16    7.21   0
  10   2 -10   15.61    9.10   0
  10   2  -8   41.87    9.03   0
  10   2  -7   -2.94    8.27   0
  10   5   1    2.66    8.66   0
  10   6   2    0.32    9.16   0
  11   4  -3    6.16    8.89   0
 -10   4  -7    1.60    8.34   0
 -10   4  -6   12.05   10.28   0
 -10   5  -3    5.53    7.92   0
 -10   6  -1    6.84    8.63   0
  -9   3  -5   -0.18    7.47   0
  -8   2 -12    3.40    7.79   0
  -8   2  -5   34.14    7.29   0
  -8   8   5    1.15    7.69   0
  -7   1 -11   16.50    6.85   0
  -7   1  -7   35.12    6.19   0
  -7   2  -2   78.27    5.26   0
  -7   8   6    1.99    7.44   0
  -6   1  -3   22.05    3.87   0
  -6   2   0   -5.34    3.97   0
  -6   5   5   14.11    5.24   0
  -6   8   7   21.28    6.63   0
  -5   0 -12   23.15    4.82   0
  -5   1  -1  276.37    4.40   0
  -4   0  -3   -0.05    2.86   0
  -4   7   8   34.71    4.41   0
  -3   8   9   13.27    4.40   0
   2   2   4 1328.67    4.60   0
   3  -1  -5  361.32    3.63   0
   3   0 -17    2.54    4.53   0
   3   6   8   16.57    2.90   0
   4  -1 -10   15.92    3.73   0
   4  -1  -8   77.78    4.10   0
   4  -1  -7    6.69    3.04   0
   6   7   7   68.67    6.27   0
   7   0 -10   43.24    5.91   0
   7   0  -9   -6.91    5.08   0
   7   0  -8   26.57    4.98   0
   7   1  -2    3.67    4.51   0
   8   1  -5   77.16    7.03   0
   8   2  -1   70.12    5.42   0
   8   3   1  526.47    8.55   0
   9   3  -1   59.98    7.96   0
   9   4   1    9.33    7.54   0
   9   7   4    3.47    7.78   0
  10   2  -9    3.81    7.57   0
  10   4  -1   -0.57    8.13   0
  11   4  -4    2.01   10.88   0
 -10   4  -5   13.92    8.36   0
 -10   5  -2   -2.60    8.16   0
 -10   6   0   11.08   10.06   0
  -9   4  -1    4.98    7.30   0
  -9   5   1   98.93    8.69   0
  -9   6   2   52.88    7.51   0
  -9   7   3   30.04    9.40   0
  -8   3  -1  577.72    8.74   0
  -8   4   1    4.89    6.01   0
  -7   1 -12    1.85    6.83   0
  -7   1  -6    8.67    4.68   0
  -7   5   4   10.18    5.74   0
  -7   6   5    2.14    6.26   0
  -5   0 -13    3.17    4.59   0
  -5   0  -5    2.55    3.71   0
  -5   4   5  309.00    5.40   0
  -5   5   6    1.45    3.94   0
  -4   0 -15    2.53    4.51   0
  -4   9   9   18.01    5.83   0
  -3  -1 -10   39.71    2.71   0
  -3  -1  -9   69.04    2.73   0
  -3  -1  -8  103.54    3.07   0
  -3   3   5   29.99    2.77   0
  -3   6   8   31.32    3.68   0
   4  -1  -9  199.06    4.36   0
   5   0 -15   -7.41    5.71   0
   5   0  -3   -8.32    3.92   0
   5   3   4   23.31    4.12   0
   5   8   8   65.05    6.14   0
   6   0 -13   -7.87    5.09   0
   6   0  -5   10.47    4.48   0
   6   1  -1   77.29    4.98   0
   6   3   3   19.64    4.56   0
   7   2   0  316.93    7.31   0
   7   3   2   48.04    5.70   0
   7   7   6    3.00    7.03   0
   8   1 -13    8.11    7.17   0
   8   1 -12    1.95    7.05   0
   8   1  -6    9.08    6.93   0
   8   7   5   -1.09    6.74   0
   9   5   2   11.27    7.85   0
   9   6   3   -7.99    8.48   0
  10   3  -4   12.81    7.54   0
  10   5   0   -3.96    8.44   0
  11   4  -5    6.38   10.31   0
 -10   4  -4   22.93    8.23   0
 -10   5  -1    0.51    9.92   0
  -9   3  -3    0.33    7.49   0
  -8   5   3    5.89    6.96   0
  -8   6   4   48.21    7.35   0
  -8   7   5   10.55    7.10   0
  -7   1 -13   13.20    7.49   0
  -7   2  -1   -3.49    5.10   0
  -7   4   3   -4.37    4.78   0
  -7   7   6    1.59    6.47   0
  -6   1  -2  124.95    5.21   0
  -6   7   7    9.22    5.63   0
  -5   2   2    2.77    3.88   0
  -3  -1 -11    1.12    2.60   0
  -2  -1  -5  239.17    2.49   0
  -2   1   2 1530.56    4.91   0
  -2   7   9   85.37    3.21   0
   3  -1  -6   11.74    2.35   0
   3   0  -1    1.74    2.13   0
   4   0  -2  579.16    5.12   0
   4   1   1  897.83    5.69   0
   4   2   3  301.93    3.74   0
   4   7   8    1.95    4.30   0
   5   1   0    0.36    3.11   0
   5   4   5  176.69    4.67   0
   6   0 -12  262.26    7.42   0
   6   0  -6   12.27    4.97   0
   7   1  -3  128.25    5.24   0
   8   1 -11    8.72    7.82   0
   8   1 -10    6.40    6.74   0
   8   1  -8    3.47    6.29   0
   8   1  -7    2.27    6.56   0
   8   2  -2   34.96    5.39   0
   8   4   2   67.12    5.74   0
   8   5   3    9.16    5.88   0
   8   6   4   -1.42    6.43   0
   9   2  -5   -4.17    6.06   0
   9   3  -2    7.41    7.42   0
   9   4   0    2.82    7.50   0
  10   3  -5    8.39    7.97   0
 -10   3  -8   -4.97    9.76   0
 -10   3  -7    1.47    8.45   0
 -10   4  -3   -5.76    7.72   0
 -10   6   1   -7.95    8.90   0
  -9   2  -9    7.44    8.84   0
  -9   2  -7    8.03    7.99   0
  -9   3  -2   -5.04    7.07   0
  -9   4   0    2.03    6.37   0
  -9   6   3   10.05    9.10   0
  -8   2  -3   85.55    6.06   0
  -8   3   0   12.37    5.78   0
  -6   0 -10   78.28    5.57   0
  -6   0  -9    2.37    4.86   0
  -6   0  -8  134.19    5.70   0
  -6   0  -7    9.05    4.78   0
  -6   2   1    5.59    3.87   0
  -5   0 -14   29.89    5.60   0
  -5   0  -4 1158.39    7.32   0
  -5   1   0    2.78    3.70   0
  -4   0  -2  116.66    3.51   0
  -4   1   1   -3.01    2.98   0
  -4   5   7   82.92    4.23   0
  -2   2   4  372.51    2.87   0
  -1  -1  -4   88.69    1.34   0
   1  -1 -13  109.67    2.79   0
   2  -1  -5   78.72    2.14   0
   2   0 -17   -2.77    4.08   0
   2   1   2 1458.73    4.84   0
   3  -1  -7   -2.93    2.71   0
   3   5   7  665.54    4.98   0
   5   0 -14   15.64    5.57   0
   5   0  -4  452.36    5.67   0
   5   2   2    2.04    3.18   0
   6   0 -11   -0.49    5.18   0
   6   0  -7    0.56    4.75   0
   6   4   4   41.61    4.88   0
   6   6   6   -0.74    4.99   0
   6   8   7   -1.27    6.09   0
   7   1 -14   42.43    8.11   0
   7   1  -4    0.50    5.44   0
   7   4   3    0.21    4.73   0
   7   5   4   12.11    5.00   0
   7   6   5    1.66    5.59   0
   8   1  -9   -2.51    5.43   0
   8   2  -3   50.83    6.47   0
   9   2 -12  -10.86    9.31   0
   9   2 -11    5.96    9.12   0
   9   2  -7    3.56    8.31   0
   9   2  -6   -5.08    6.84   0
  10   3  -7    1.64    9.47   0
  10   3  -6   12.41    8.12   0
  10   4  -3    9.83    9.56   0
  10   5  -1    0.74    9.19   0
 -10   3  -6   10.43    7.66   0
 -10   3  -5    8.16    8.73   0
 -10   4  -2   11.39    7.58   0
 -10   5   0    2.66    8.23   0
  -9   2 -11   11.37    9.30   0
  -9   2  -6    3.73    8.05   0
  -9   5   2   -4.26    6.94   0
  -9   7   4    5.61    8.62   0
  -8   1  -9   -1.38    6.54   0
  -8   1  -8   -2.59    5.94   0
  -8   2  -2   -7.39    6.05   0
  -7   1 -14    7.45    6.81   0
  -7   3   2    8.48    4.61   0
  -6   0 -11   -0.44    5.07   0
  -6   0  -6    5.55    4.92   0
  -6   1  -1  128.87    5.17   0
  -5   7   8   -2.76    4.75   0
  -4   4   6   26.35    3.48   0
  -4   8   9   -0.47    4.80   0
  -3  -1  -6  336.58    3.37   0
  -3   0  -1    0.41    2.12   0
   3  -1  -9  474.92    4.44   0
   3  -1  -8    4.16    2.90   0
   3   4   6   37.84    2.76   0
   3   9   9    6.69    4.64   0
   6   0 -10  275.27    6.71   0
   6   0  -9    3.76    5.16   0
   6   0  -8  362.43    6.14   0
   6   1  -2   80.80    4.53   0
   7   3   1  500.52    8.18   0
   7   8   6   -6.80    6.88   0
   8   4   1   41.12    7.00   0
   9   2 -10    3.41    7.63   0
   9   2  -9    1.14    6.82   0
   9   2  -8   -6.04    7.19   0
   9   4  -1   -0.99    7.82   0
   9   5   1   10.14    7.02   0
   9   6   2    2.88    8.90   0
   9   7   3    4.92    7.73   0
  10   3  -9   -1.19    7.69   0
  10   3  -8   18.79    7.95   0
  10   4  -4    1.70    8.88   0
  10   6   0    7.81    8.90   0
 -10   3  -4    5.21    9.11   0
 -10   6   2    2.19    8.42   0
  -9   2  -5    6.56    6.78   0
  -9   4   1    3.69    6.66   0
  -8   1 -10    0.74    5.78   0
  -8   1  -7   30.86    5.26   0
  -8   1  -6  142.25    7.38   0
  -8   3   1   42.44    6.45   0
  -8   5   4   45.24    7.10   0
  -8   6   5    0.50    7.66   0
  -7   4   4  154.92    6.95   0
  -7   5   5   16.68    4.37   0
  -7   6   6   11.87    6.02   0
  -6   0 -12   -0.80    4.87   0
  -6   0  -5   -0.53    4.87   0
  -6   5   6   28.13    5.13   0
  -6   8   8    1.45    6.26   0
  -5   0  -3   -4.73    3.16   0
  -4   0 -16    6.83    4.83   0
  -4   3   5   64.37    3.22   0
  -3   0 -17   -1.18    3.67   0
  -3   7   9    5.74    3.78   0
   2   6   8    3.19    2.20   0
   2   8   9    3.20    3.19   0
   4   0 -15   -1.37    4.79   0
   4   3   4  940.20    6.29   0
   5   0 -13   -0.03    5.11   0
   5   0  -5   -3.69    3.87   0
   5   7   7    1.61    4.42   0
   7   1 -13   -0.55    6.71   0
   7   1  -5    4.75    4.47   0
   8   2  -4   10.75    5.64   0
   8   3  -1   50.59    5.65   0
   8   7   4    6.06    7.21   0
   9   3  -4    7.80    8.16   0
  10   4  -5   42.38    9.67   0
  10   5  -2   14.45    8.33   0
 -11   4  -4   10.31    9.57   0
 -10   3  -3   41.13    9.26   0
 -10   5   1   10.98    7.59   0
  -9   2  -4    4.50    6.21   0
  -9   5   3   -4.16    8.47   0
  -9   6   4    4.51    8.57   0
  -9   7   5   47.01    9.54   0
  -8   1 -12   -2.91    7.54   0
  -8   1  -5   -5.85    6.05   0
  -8   2  -1   81.58    6.23   0
  -8   4   3   88.46    7.12   0
  -8   7   6    1.27    7.63   0
  -7   7   7   15.68    6.83   0
  -6   0 -13    0.72    5.70   0
  -6   2   2  171.21    5.51   0
  -6   4   5  212.25    5.23   0
  -6   6   7    6.93    5.46   0
  -5   0 -15    6.70    5.26   0
  -4  -1 -10   57.33    3.58   0
  -4  -1  -9   85.83    3.07   0
  -4  -1  -8    1.74    2.80   0
  -3  -1  -5   29.15    2.51   0
  -3   1   2   59.91    2.32   0
  -3   2   4 1549.14    6.32   0
  -2   9  10    0.24    3.31   0
  -1   5   8   71.33    1.72   0
   0  -1 -13   71.84    1.75   0
   1   0 -17    0.76    3.32   0
   1   2   4   11.43    1.12   0
   2  -1  -6    1.36    1.79   0
   4   0  -3    0.96    2.65   0
   4   6   7  117.71    4.37   0
   4   8   8   19.92    4.97   0
   5   0 -12   15.12    5.01   0
   5   3   3   11.17    4.03   0
   6   1  -3  215.56    5.17   0
   6   3   2    2.62    3.94   0
   6   7   6    4.93    5.39   0
   7   1 -12   37.14    6.73   0
   7   1 -11   -5.90    6.14   0
   7   1  -7   75.55    6.29   0
   7   1  -6   75.84    5.03   0
   7   2  -2   87.88    6.56   0
   7   4   2  165.41    6.89   0
   8   2 -13   29.11    8.40   0
   8   2  -5    3.46    6.69   0
   8   5   2   41.47    5.80   0
   9   3  -5    0.07    7.71   0
   9   4  -2   -2.11    8.16   0
   9   5   0    3.29    8.01   0
   9   7   2   31.18    9.10   0
  10   4  -6    0.34    9.80   0
  10   5  -3    1.66    9.64   0
 -11   4  -3   -3.77    9.46   0
 -10   2  -8   16.09    9.11   0
 -10   4   0   -0.16    7.55   0
 -10   6   3   67.43   10.96   0
  -9   2  -3   31.63    6.68   0
  -9   3   0    8.27    6.03   0
  -9   4   2    6.27    8.23   0
  -8   1  -4  209.74    7.29   0
  -7   0 -10   39.07    6.17   0
  -7   0  -9   -0.61    5.72   0
  -7   0  -8  163.59    6.31   0
  -7   2   1  167.76    5.50   0
  -6   0  -4  148.59    4.48   0
  -6   1   0  256.06    5.89   0
  -6   3   4   48.38    5.19   0
  -5   0  -2  109.07    4.07   0
  -5   1   1   60.70    4.02   0
  -5   2   3   47.16    3.42   0
  -5   4   6  144.47    4.72   0
  -5   5   7   -0.12    3.90   0
  -4  -1  -7   52.46    3.10   0
  -4   0  -1    2.54    3.08   0
  -2  -1  -4  952.64    4.04   0
  -2   0   0 2311.70    6.05   0
  -2   4   7   85.55    2.46   0
   2   0  -1    1.12    1.82   0
   2   3   5   27.63    1.92   0
   3   0  -2 1072.95    5.50   0
   3   1   1  141.35    2.64   0
   3   2   3   36.02    2.30   0
   3   7   8   11.97    3.72   0
   4   0 -14  113.52    5.74   0
   4   1   0 1165.82    6.22   0
   4   4   5  216.25    4.52   0
   4   5   6  284.74    4.79   0
   5   0 -11   -0.13    4.88   0
   5   0  -6   66.16    3.65   0
   5   2   1  112.70    4.42   0
   7   1 -10  162.56    7.68   0
   7   1  -9   19.06    5.97   0
   7   1  -8    3.92    5.55   0
   7   3   0   59.94    6.10   0
   7   5   3   54.74    5.95   0
   7   6   4   17.22    6.44   0
   8   2 -12    0.82    8.10   0
   8   2  -6   26.60    6.81   0
   8   4   0   86.25    7.69   0
   8   8   4    6.27    8.27   0
   9   3  -6   -0.78    7.53   0
   9   6   1    4.97    7.22   0
  10   4  -8   14.61   11.00   0
  10   5  -4    3.48    9.28   0
  10   6  -2   -5.40    9.80   0
 -11   4  -2   12.82   10.66   0
 -11   5   0    1.15    9.45   0
 -10   2  -9   -4.51    8.30   0
 -10   2  -6    7.59    9.06   0
 -10   3  -2    1.13    7.35   0
  -9   1  -9   27.38    7.80   0
  -9   1  -8    0.36    7.40   0
  -8   1  -3   57.08    6.97   0
  -8   2   0   33.26    5.48   0
  -8   3   2    7.44    5.60   0
  -8   5   5   46.02    6.90   0
  -7   0 -11    8.61    5.51   0
  -7   0  -7    6.69    4.60   0
  -7   0  -6  134.91    6.07   0
  -7   1  -1    9.99    5.59   0
  -6   0 -14   49.15    6.31   0
  -6   7   8    9.94    5.60   0
  -5   6   8   37.87    5.02   0
  -4  -1 -12    6.77    3.62   0
  -4   7   9   14.84    4.63   0
  -3   9  10    3.21    4.33   0
  -2  -1 -14   80.41    2.46   0
   4   0  -4  435.13    4.76   0
   5   0 -10  230.40    5.48   0
   5   0  -9   -2.50    4.23   0
   5   0  -8   30.56    4.42   0
   5   0  -7   -2.75    3.86   0
   5   1 -16    9.48    7.10   0
   5   4   4   82.09    4.52   0
   5   6   6   10.64    4.31   0
   5   8   7   -0.37    6.25   0
   6   1 -14    1.59    6.56   0
   6   1  -4  124.13    4.64   0
   6   4   3    3.63    3.94   0
   6   5   4   10.91    5.15   0
   6   6   5   55.40    5.36   0
   7   2  -3    4.24    5.71   0
   7   8   5    6.62    7.39   0
   8   2 -11   -2.37    7.66   0
   8   2 -10    3.75    7.64   0
   8   2  -9   -2.86    8.03   0
   8   2  -8    3.99    7.45   0
   8   2  -7   73.64    7.01   0
   8   5   1    1.56    6.94   0
   8   7   3   -1.08    7.17   0
   9   3 -11   -3.06    9.07   0
   9   3 -10   -3.90    9.46   0
   9   3  -9    2.55    8.93   0
   9   3  -8   -3.05    8.30   0
   9   3  -7    7.65    6.88   0
   9   4  -3   24.51    6.86   0
   9   5  -1   86.28    8.61   0
  10   5  -5    4.23   10.11   0
 -11   3  -5   -0.60    8.98   0
 -11   3  -4    6.52   10.14   0
 -11   4  -1    3.54    9.94   0
 -10   2  -5    6.49    7.12   0
 -10   3  -1   -0.21    8.38   0
 -10   4   1    4.71    7.16   0
  -9   1 -11   23.75    8.62   0
  -9   1 -10   -3.20    7.16   0
  -9   1  -7   -0.42    6.23   0
  -9   1  -6   13.60    7.89   0
  -9   5   4   77.65    7.92   0
  -9   6   5    2.56    8.20   0
  -8   4   4   20.74    6.53   0
  -8   6   6    0.98    6.99   0
  -7   0 -12   19.77    6.22   0
  -7   0  -5  -11.86    5.41   0
  -7   4   5  243.03    7.13   0
  -7   5   6    0.64    5.77   0
  -7   6   7   -3.35    5.61   0
  -6   0  -3    3.66    3.68   0
  -5  -1  -9   45.69    4.34   0
  -5  -1  -8    5.93    4.14   0
  -5   3   5  101.71    4.25   0
  -4   2   4  161.61    3.40   0
  -3  -1  -4  621.08    4.40   0
  -3   0   0  347.40    3.78   0
  -3   4   7  137.20    3.18   0
  -3   5   8   31.69    3.06   0
  -2   3   6   28.14    2.27   0
   1  -1 -12   94.74    2.89   0
   2   5   7   -0.19    2.22   0
   4   9   8   -0.31    5.66   0
   5   1  -2  188.42    4.14   0
   6   1 -13    4.58    6.47   0
   6   1  -5  118.71    5.39   0
   6   2  -1    2.46    4.05   0
   6   3   1   38.64    5.13   0
   6   8   6    3.32    6.03   0
   8   4  -1    2.49    7.36   0
   8   6   2    2.23    6.60   0
   9   4  -4    3.39    8.96   0
   9   6   0   31.05    7.74   0
   9   7   1   -6.54    8.88   0
  10   5  -6   -4.03   10.81   0
  10   6  -3   59.26   10.42   0
 -11   3  -3    4.29   10.14   0
 -10   2  -4    6.10    6.99   0
 -10   5   3   -0.07    8.56   0
 -10   6   4    2.93    8.28   0
  -9   1  -5   -1.13    7.22   0
  -9   2  -1   -2.78    6.00   0
  -8   1  -2  356.66    7.33   0
  -8   7   7    8.79    7.81   0
  -7   0 -13   -3.84    6.72   0
  -7   0  -4  594.43    8.19   0
  -6   0 -15   -0.63    6.11   0
  -6   2   3   -0.13    4.31   0
  -6   4   6    9.43    4.92   0
  -6   5   7   -3.05    4.99   0
  -5  -1 -10    9.53    3.67   0
  -5  -1  -7    5.46    3.76   0
  -5   0  -1   -0.98    3.33   0
  -4  -1  -5  175.14    3.46   0
  -1   3   6   13.54    1.41   0
   1   1   2 7237.61    7.02   0
   2   0 -16   -3.33    3.73   0
   2   9   9    0.69    4.00   0
   4   0 -13    0.91    4.27   0
   5   1 -15   -1.29    6.53   0
   6   1 -12    8.10    6.38   0
   7   2 -14    5.85    7.80   0
   7   2  -4   52.45    5.09   0
   7   3  -1   96.27    5.44   0
   7   7   4   -2.98    6.27   0
   8   3  -4   52.01    6.15   0
   8   8   3   -3.19    7.90   0
   9   4  -5   12.51    8.80   0
  10   6  -4   -1.10   11.07   0
 -11   3  -2   12.27    9.58   0
 -11   4   0    0.52    8.65   0
 -10   2  -3   10.07    6.75   0
 -10   3   0    3.29    6.84   0
 -10   4   2    1.43    8.50   0
  -9   1  -4   18.39    6.51   0
  -9   3   2    8.03    7.83   0
  -8   0 -10   18.16    6.44   0
  -8   0  -9    2.59    6.50   0
  -8   0  -8    6.33    6.34   0
  -8   0  -7   -2.04    6.08   0
  -8   3   3    0.64    5.15   0
  -7   1   0   60.90    4.87   0
  -7   3   4  201.60    5.72   0
  -7   7   8    5.26    6.72   0
  -6   0  -2   18.85    3.93   0
  -6   8   9    7.01    6.70   0
  -5  -1 -11    1.85    4.08   0
  -5  -1  -6   11.28    4.10   0
  -5   1   2  188.42    4.48   0
  -5   7   9    6.06    5.06   0
  -4  -1 -13    6.83    3.62   0
  -4   4   7    0.81    3.49   0
  -3  -1 -14   13.07    3.03   0
  -3   3   6  162.80    3.44   0
  -2   8  10    5.08    2.37   0
   3   0  -3    1.07    2.49   0
   4   0 -12    3.11    4.49   0
   4   0  -5    3.72    2.52   0
   4   7   7   -0.22    4.16   0
   5   1  -3  573.93    6.38   0
   5   9   7    1.31    5.60   0
   6   1 -11    4.83    5.82   0
   6   1  -7    5.12    5.25   0
   6   1  -6  139.60    5.10   0
   6   2  -2  196.04    5.84   0
   6   7   5   -1.32    5.13   0
   6   9   6    8.89    6.74   0
   7   2  -5   30.49    5.72   0
   7   5   2   10.09    4.84   0
   7   6   3    7.80    6.07   0
   8   3  -5    4.03    7.08   0
   8   4  -2   33.79    7.46   0
   8   5   0   -1.54    6.04   0
   9   4  -6    8.40    7.47   0
   9   6  -1    5.36    7.26   0
   9   7   0   17.16    9.16   0
 -11   2  -6    0.86    9.73   0
 -10   1  -9    4.80    9.29   0
 -10   1  -8   19.61    8.99   0
 -10   2  -2    3.33    7.06   0
  -9   1  -3   12.09    7.02   0
  -9   2   0    3.13    5.76   0
  -9   5   5   77.54    8.88   0
  -9   6   6   -2.10    7.97   0
  -8   0 -11   -0.60    6.85   0
  -8   0  -6   61.00    6.08   0
  -8   1  -1    3.98    5.31   0
  -8   4   5   19.18    6.03   0
  -7   0 -14    2.86    7.03   0
  -7   0  -3   -5.22    4.41   0
  -5   2   4   44.92    3.43   0
  -4  -1  -4  569.03    4.89   0
  -4   0   0   14.59    2.73   0
  -3   6   9   11.97    3.28   0
  -3   8  10    3.14    3.72   0
  -2   6   9   19.62    2.23   0
   0   0 -17   -1.58    2.80   0
   3   3   4   75.61    2.51   0
   3   6   7  107.28    3.57   0
   3   8   8    4.76    4.21   0
   4   0  -6    2.98    2.99   0
   4   3   3   86.47    3.31   0
   5   7   6    1.05    4.62   0
   6   1 -10   69.89    5.58   0
   6   1  -9  160.66    6.83   0
   6   1  -8   12.41    5.09   0
   6   4   2  106.07    4.86   0
   7   2  -6  206.71    7.06   0
   7   3  -2   11.23    5.18   0
   7   4   0  153.22    7.00   0
   7   8   4    0.95    7.30   0
   8   3 -12   21.95    9.57   0
   8   3  -6   21.27    6.50   0
   8   6   1    3.50    6.74   0
   9   4 -10    7.41    8.71   0
   9   4  -9   -0.37    8.72   0
   9   4  -8    0.45    7.63   0
   9   4  -7    3.01    7.44   0
   9   5  -4   49.08    9.55   0
   9   6  -2   40.39    9.00   0
 -11   2  -5   -4.67    8.35   0
 -11   2  -4   -7.10    9.33   0
 -11   3  -1   -0.47    7.82   0
 -11   4   1    0.91    8.25   0
 -10   1  -7   -0.58    7.59   0
 -10   1  -6   23.02    8.62   0
 -10   3   1   -1.97    6.52   0
 -10   4   3    8.75    8.95   0
 -10   5   4    0.51    7.76   0
  -9   1  -2    0.40    7.01   0
  -9   4   4    4.25    7.03   0
  -8   0 -12    8.57    7.07   0
  -8   0  -5    0.12    5.21   0
  -8   6   7   22.87    7.33   0
  -7   2   3    5.59    5.24   0
  -7   5   7   74.44    6.09   0
  -6  -1 -10    6.14    4.87   0
  -6  -1  -9  169.32    5.43   0
  -6  -1  -8   83.17    4.80   0
  -6   0  -1   -1.30    4.53   0
  -4   3   6   29.17    3.19   0
  -3   1   3  173.60    3.02   0
  -2   1   3   20.35    1.84   0
   1   6   8   11.19    2.08   0
   1   8   9    6.54    2.79   0
   3   0 -14   -1.51    3.77   0
   3   1   0  432.43    4.09   0
   4   0 -11    1.05    3.84   0
   4   0 -10  506.57    6.28   0
   4   0  -7   -0.70    3.52   0
   4   1 -16   -0.25    5.72   0
   5   1 -14   -4.71    5.35   0
   5   4   3   39.83    4.42   0
   6   5   3   65.28    4.87   0
   6   6   4    6.57    4.20   0
   7   2 -11    5.29    5.77   0
   7   2 -10   11.01    6.62   0
   7   2  -9    1.96    6.45   0
   7   2  -8   53.18    6.70   0
   7   2  -7  107.96    5.64   0
   8   3 -11    6.52    7.56   0
   8   3 -10    7.99    7.76   0
   8   3  -9   12.49    8.69   0
   8   3  -8    0.69    7.79   0
   8   3  -7    9.56    6.52   0
   8   4  -3   87.95    6.65   0
   8   5  -1   -3.74    7.43   0
   9   5  -5   87.93    9.84   0
   9   7  -1    0.78    7.13   0
 -11   2  -3    2.26   10.03   0
 -11   3   0    6.26    9.43   0
 -10   1  -5   -0.52    7.32   0
 -10   1  -4   15.22    7.91   0
  -9   2   1   72.69    7.05   0
  -9   3   3   23.55    7.32   0
  -8   0  -4   10.45    5.06   0
  -8   1   0    7.29    5.31   0
  -8   7   8    4.89    7.90   0
  -7   0  -2   99.73    5.06   0
  -7   3   5  108.51    6.05   0
  -7   6   8    0.64    6.20   0
  -6  -1 -11   15.13    5.03   0
  -6   1   2   81.07    4.27   0
  -6   2   4   32.49    5.08   0
  -6   7   9    9.23    5.93   0
  -5  -1 -13   -4.56    4.35   0
  -5  -1  -4   40.01    4.09   0
  -5   0   0  218.24    4.08   0
  -5   5   8   11.03    4.48   0
  -4  -1 -14   -0.25    3.97   0
  -4   1   3  556.33    5.16   0
  -4   6   9    2.06    3.83   0
  -4   8  10   -0.04    4.58   0
   1  -1 -11    3.89    1.99   0
   2   0  -2  424.35    3.31   0
   2   1   1 2439.95    6.24   0
   3   1 -17    1.42    5.84   0
   3   4   5   38.89    3.05   0
   4   0  -9    2.87    3.74   0
   4   0  -8  340.37    5.39   0
   4   6   6   17.45    3.71   0
   4   8   7   -0.56    4.87   0
   5   1 -13    5.41    6.00   0
   5   5   4   -2.50    4.18   0
   5   6   5    5.06    4.27   0
   5   8   6   -0.94    5.70   0
   6   8   5    2.13    6.33   0
   7   3  -3   62.83    5.71   0
   7   5   1   27.94    5.27   0
   7   6   2    9.99    6.13   0
   7   7   3   -3.17    5.84   0
   8   4  -4   20.23    7.02   0
   8   6   0   20.26    7.39   0
   8   7   1   -8.43    8.17   0
 -11   2  -2   31.84    9.89   0
 -10   1  -3    3.70    7.58   0
 -10   2   0    4.86    8.27   0
 -10   3   2    3.47    6.85   0
 -10   5   5    6.83    9.24   0
  -9   0 -11  -10.50    8.26   0
  -9   0 -10   61.11    8.19   0
  -9   0  -9   -4.35    7.13   0
  -9   0  -8    0.47    6.21   0
  -9   0  -7   -0.74    6.44   0
  -9   0  -6    6.95    7.33   0
  -9   5   6    3.92    7.43   0
  -8   0  -3    1.69    5.94   0
  -6  -1 -12    5.45    4.96   0
  -6  -1  -5   38.24    4.84   0
  -5   3   6   95.63    4.35   0
  -4  -1  -3   32.34    2.67   0
  -3   2   5  380.49    3.72   0
   1   0 -16   12.52    3.71   0
   2   7   8   23.70    3.01   0
   3   0 -13    2.95    3.88   0
   3   0  -4  323.94    3.76   0
   3   9   8    4.50    5.02   0
   4   1  -2  232.45    3.91   0
   4   5   5   31.36    3.59   0
   5   1  -5    7.35    4.25   0
   5   3   1    7.46    4.09   0
   6   2 -14   15.18    6.72   0
   6   3  -1   13.98    5.23   0
   6   4   1    1.06    5.33   0
   6   9   5    1.24    7.17   0
   7   3 -14    7.47    8.19   0
   7   3  -4  199.46    7.86   0
   7   4  -1   58.87    5.81   0
   8   4  -5   18.33    7.69   0
   8   5  -2    6.95    6.78   0
   9   5  -9   13.39   10.48   0
 -11   1  -7   -2.65   10.25   0
 -11   3   1   -3.31    9.54   0
  -9   0  -5   -8.62    7.12   0
  -9   2   2    5.67    7.33   0
  -9   4   5    8.24    5.96   0
  -9   6   7   -1.56    8.06   0
  -8   1   1   25.49    6.54   0
  -8   2   3   57.20    5.19   0
  -8   4   6   90.88    7.15   0
  -7  -1 -10    3.71    6.17   0
  -7  -1  -9   17.35    5.45   0
  -7  -1  -8    8.46    5.25   0
  -7  -1  -7   28.79    5.52   0
  -7   0  -1   -0.12    4.52   0
  -7   7   9    4.76    6.99   0
  -6   0   0   13.68    3.97   0
  -6   4   7   45.38    4.97   0
  -6   5   8    9.34    4.69   0
  -5  -1 -14    4.09    4.73   0
  -5  -1  -3   17.84    3.61   0
  -5   6   9    1.80    4.22   0
  -5   8  10    1.33    5.35   0
  -4   0   1   -3.61    2.96   0
  -4   2   5   79.81    3.23   0
  -3   0   1   -1.60    2.17   0
  -2   2   5  901.84    4.12   0
  -1  -1  -3 6540.18    6.46   0
  -1   1   3 4805.40    6.07   0
   1  -1 -10   89.11    2.34   0
   4   1 -15    1.04    5.43   0
   4   9   7   -0.94    5.87   0
   5   1 -12    5.88    5.11   0
   5   1  -6   34.08    4.32   0
   5   9   6    6.99    7.05   0
   6   2 -13   12.42    6.59   0
   6   5   2   -4.33    5.33   0
   6   7   4    3.39    5.38   0
   7   3 -13   10.03    8.50   0
   7   3  -5  109.93    6.71   0
   7   5   0   51.48    6.71   0
   7   8   3    0.98    6.13   0
   8   4 -12    2.54    9.43   0
   8   4  -6   94.58    7.49   0
   8   5  -3    9.49    7.86   0
   8   6  -1    3.81    7.03   0
   8   7   0    2.19    8.50   0
   9   6  -5    4.69    8.21   0
   9   7  -3   28.32    8.96   0
 -11   1  -6    4.12    7.91   0
 -11   1  -5   18.03    9.54   0
 -11   2  -1   11.04    7.62   0
 -11   4   3    4.97    7.78   0
 -10   2   1    4.61    7.62   0
 -10   3   3   -3.20    8.59   0
  -9   0  -4   -6.09    7.24   0
  -9   3   4   13.17    6.37   0
  -8   0  -2   -0.07    5.32   0
  -8   6   8    5.54    7.17   0
  -7  -1 -11    5.38    5.63   0
  -7  -1  -6    2.18    5.40   0
  -7   1   2    4.82    4.46   0
  -7   2   4   49.52    4.71   0
  -6  -1 -13    1.62    5.22   0
  -6   3   6    6.49    4.34   0
  -5   2   5  316.90    5.50   0
  -3  -1 -15   -2.33    2.41   0
  -2   0   1   -0.29    1.89   0
   1   0  -1   -0.81    1.42   0
   3   0 -12  134.75    4.68   0
   3   0  -5    0.47    2.44   0
   5   1 -10  129.54    5.88   0
   5   1  -8  233.69    5.84   0
   5   1  -7    7.39    4.58   0
   5   7   5    3.10    4.80   0
   6   2 -12   82.69    7.28   0
   6   2  -5   41.78    4.56   0
   7   3 -12   -5.20    7.76   0
   7   4  -2  190.89    6.80   0
   7   6   1    0.46    6.26   0
   7   7   2   -2.28    5.86   0
   7   9   3    3.96    8.26   0
   8   4 -10    7.86    7.13   0
   8   4  -9    5.77    8.37   0
   8   4  -8    0.77    6.50   0
   8   4  -7   16.36    6.85   0
   9   6  -8    7.88   11.58   0
   9   6  -6   -3.05    8.58   0
   9   7  -4   11.64    9.00   0
 -11   1  -4   16.64    9.09   0
 -11   2   0   -2.04    9.10   0
 -11   3   2    0.24    9.15   0
 -10   0  -9   -6.42    9.27   0
 -10   0  -8    4.60    9.29   0
 -10   0  -7   -3.49    9.22   0
 -10   1  -1   13.75    8.26   0
 -10   5   6    3.71    9.03   0
  -9   0  -3    1.95    7.25   0
  -8   0  -1   -1.14    5.88   0
  -7  -1 -12    7.05    6.08   0
  -7  -1  -5    0.83    4.38   0
  -7   0   0  101.61    5.96   0
  -7   4   7   18.72    5.72   0
  -7   5   8    2.53    5.92   0
  -6  -1  -3   24.95    4.49   0
  -6   6   9    4.75    4.83   0
  -5   0   1   -2.33    2.91   0
  -4  -1 -15    6.64    3.69   0
   1  -1  -9    0.65    1.80   0
   1   3   5    6.80    1.38   0
   1   9   9   10.00    4.19   0
   3   7   7   39.58    3.97   0
   4   1 -14    3.97    4.60   0
   4   1  -3  525.75    4.88   0
   4   2   0  410.08    4.46   0
   4   3   2  375.16    4.42   0
   4   7   6   -0.96    4.55   0
   5   1  -9  112.89    4.62   0
   5   2 -15   19.65    7.20   0
   6   2 -11   31.11    6.37   0
   6   2 -10   20.87    5.65   0
   6   2  -7  617.23    8.56   0
   6   2  -6   35.74    4.67   0
   6   3  -2    1.16    4.25   0
   6   4   0   59.32    5.68   0
   6   8   4    1.32    6.28   0
   7   3 -11    5.46    6.22   0
   7   3 -10    1.24    7.67   0
   7   3  -9   60.26    8.17   0
   7   3  -8    6.70    7.23   0
   7   3  -7   65.01    6.30   0
   7   4  -3    3.85    6.50   0
   7   5  -1   14.38    7.00   0
   8   5  -5   52.06    9.07   0
   8   6  -2    1.27    6.63   0
   8   7  -1    3.60    8.41   0
   8   8   0    3.70    8.08   0
 -11   1  -3   12.87    8.37   0
 -11   4   4    0.98   10.05   0
 -10   0  -6    7.70    6.93   0
 -10   0  -5   -0.44    8.66   0
 -10   4   5   47.63    8.34   0
  -9   0  -2   16.54    7.14   0
  -9   1   1    9.24    7.32   0
  -9   4   6    8.69    7.64   0
  -9   5   7   15.60    7.64   0
  -8  -1 -10    0.68    6.33   0
  -8  -1  -9   -0.76    6.19   0
  -8  -1  -8    0.32    6.29   0
  -8  -1  -7   35.23    5.90   0
  -8   1   2   47.94    6.44   0
  -8   2   4    6.09    6.19   0
  -7  -1  -4   50.73    5.71   0
  -7   3   6   -3.69    5.35   0
  -6  -1 -14   -0.94    5.41   0
  -6   0   1   -5.77    4.84   0
  -5  -1  -2    1.57    2.60   0
  -5   7  10   11.71    5.05   0
  -4   7  10    4.78    4.10   0
  -3   7  10   -0.18    2.92   0
   0  -1 -12    0.02    1.73   0
   3   0 -11   -0.21    3.70   0
   3   0  -6  421.59    4.16   0
   5   3   0    2.17    3.49   0
   5   5   3    9.88    4.62   0
   6   2  -9   -2.52    4.89   0
   6   2  -8  483.56    7.26   0
   6   7   3   81.37    6.89   0
   6   9   4    0.45    7.46   0
   7   6   0    0.81    7.34   0
   7   7   1   16.84    7.12   0
   8   5  -6    2.40    8.35   0
   8   6  -3   20.48    7.89   0
 -12   2  -1    2.78   11.55   0
 -11   1  -2   11.24    9.72   0
 -11   2   1    5.04    9.60   0
 -11   3   3   -2.48    9.57   0
 -10   0  -4   36.25    8.19   0
 -10   1   0   10.10    7.55   0
 -10   3   4   15.08    7.27   0
  -9   3   5   -0.22    7.11   0
  -9   6   8    9.19    8.49   0
  -8  -1 -11   18.68    7.27   0
  -8  -1  -5    6.46    6.20   0
  -8   4   7   22.44    6.69   0
  -7  -1 -13   12.64    5.86   0
  -7  -1  -3   33.98    5.72   0
  -7   1   3  136.99    5.22   0
  -7   6   9    1.70    5.95   0
  -5  -1 -15    2.98    4.57   0
  -4   4   8   83.50    3.68   0
   1   5   7  354.70    3.05   0
   2   0  -3   -0.89    2.08   0
   2   6   7   83.05    3.17   0
   2   8   8   23.26    4.57   0
   3   0 -10  509.27    5.67   0
   3   0  -7   -0.34    2.62   0
   3   3   3  444.53    4.07   0
   4   1 -13    1.41    4.58   0
   4   1  -4  139.19    3.85   0
   4   6   5   71.95    4.84   0
   5   2 -14   26.91    6.28   0
   5   2  -3   54.71    3.90   0
   5   8   5   21.23    5.34   0
   6   3 -14   16.36    7.85   0
   6   3  -3   -2.25    4.49   0
   6   5   1    0.10    4.46   0
   6   6   2   15.01    5.89   0
   7   4 -13    3.82    9.69   0
   7   4  -4  144.32    6.46   0
   7   5  -2  140.69    8.24   0
   7   9   2    4.95    8.45   0
   8   5 -10    2.65    7.58   0
   8   5  -9   11.27    8.82   0
   8   5  -8    3.94    8.58   0
   8   5  -7    3.64    7.18   0
 -11   0  -7   -2.40    9.71   0
 -11   1  -1   -5.38    9.75   0
 -10   0  -3    1.87    7.75   0
 -10   2   3    6.06    7.63   0
  -9   0  -1   -3.46    6.81   0
  -8  -1 -12   -1.53    7.44   0
  -8   0   0    9.82    5.23   0
  -8   5   8    0.50    6.53   0
  -7   0   1    5.76    4.57   0
  -6   7  10    7.15    5.60   0
  -5   1   4   17.59    3.90   0
  -5   3   7   98.18    4.38   0
  -5   5   9    4.92    4.12   0
  -4   0   2  594.52    5.11   0
  -4   1   4  131.36    3.02   0
  -4   3   7   93.31    3.41   0
  -4   5   9    2.46    3.82   0
  -3   1   4  160.97    3.04   0
  -3   3   7   27.11    2.94   0
  -3   4   8  138.52    2.87   0
   1   0 -15   -1.42    3.74   0
   2   3   4    3.67    1.84   0
   3   0  -9    1.74    3.20   0
   3   0  -8  972.92    6.23   0
   3   1 -15   23.17    5.34   0
   3   2   1   -1.62    2.61   0
   3   6   6  112.59    4.33   0
   3   8   7   -6.47    4.87   0
   4   1 -12   37.48    5.19   0
   4   2 -16   31.40    6.71   0
   4   5   4   -2.39    3.80   0
   4   8   6    0.18    4.85   0
   5   2 -13   -3.43    5.74   0
   5   9   5   38.26    7.16   0
   6   3 -13    1.70    7.48   0
   6   3  -4   47.55    5.99   0
   6   4  -1    4.00    4.34   0
   6   8   3   -2.29    6.37   0
   7   4 -12    2.60    8.74   0
   7   4  -6    2.48    7.09   0
   7   4  -5  235.41    7.05   0
   7   6  -1   51.88    7.63   0
   7   8   1    7.98    8.61   0
   8   6  -5    3.97    8.73   0
   8   7  -3   -3.12    8.67   0
   8   8  -2   21.99    9.65   0
 -12   2   0    5.86    9.44   0
 -11   0  -6   17.87    8.19   0
 -11   0  -5    0.30    9.11   0
 -11   4   5    7.67    8.42   0
 -10   0  -2   14.24    8.48   0
 -10   1   1    9.86    7.02   0
 -10   3   5   13.36    7.88   0
 -10   4   6   -4.67    9.22   0
 -10   5   7   -7.51    8.66   0
  -9  -1 -10    4.96    7.49   0
  -9  -1  -9   22.81    7.29   0
  -9  -1  -8    1.91    6.15   0
  -9  -1  -7   -1.15    6.57   0
  -9  -1  -6    9.72    6.80   0
  -9   2   4    9.28    6.31   0
  -8  -1  -3   62.74    6.25   0
  -8   6   9   17.67    7.30   0
  -7  -1 -14    0.72    6.66   0
  -7  -1  -2  140.41    6.20   0
  -7   7  10   -0.74    7.43   0
  -6  -1 -15    6.60    5.68   0
  -6   3   7  986.80    8.77   0
  -6   4   8   84.70    5.16   0
  -6   5   9    2.05    5.17   0
  -5   0   2 2888.91   10.75   0
  -3  -1  -1  139.63    3.07   0
  -3   0   2 1156.00    5.67   0
  -3   5   9  181.11    3.29   0
   1   4   6    7.49    1.71   0
   3   4   4  652.00    5.37   0
   4   2  -1    3.39    2.48   0
   4   3   1   12.78    3.22   0
   5   2  -4   50.24    3.98   0
   5   3  -1   18.76    3.76   0
   5   4   1    3.92    3.43   0
   5   7   4   -1.61    5.24   0
   6   3 -12   16.44    7.56   0
   6   3  -5  133.07    6.51   0
   6   9   3   -0.50    6.70   0
   7   4 -10   10.11    8.00   0
   7   4  -9   -3.39    8.64   0
   7   4  -8    5.84    7.88   0
   7   4  -7   15.20    7.43   0
   7   5  -3   10.46    5.87   0
   7   7   0    7.26    7.01   0
   7   9   1    3.79    9.72   0
   8   6 -10   50.98   11.68   0
   8   6  -9   13.93   10.00   0
   8   6  -8    5.36    9.16   0
   8   6  -6   -6.23    7.73   0
   8   7  -4    6.07    9.65   0
   8   8  -3    2.64    9.42   0
 -12   2   1    3.65   11.35   0
 -11   0  -4    8.47    9.13   0
 -11   3   4    0.39    7.64   0
  -9  -1 -11   20.69    8.04   0
  -9   0   0    9.71    5.86   0
  -9   3   6    3.73    7.05   0
  -9   5   8   -0.97    7.63   0
  -8   0   1   -1.29    5.17   0
  -8   2   5    0.56    5.16   0
  -7   1   4    5.07    5.61   0
  -7   3   7   66.52    5.64   0
  -7   4   8    4.36    5.66   0
  -6  -1  -1  129.36    4.44   0
  -6   0   2  733.62    7.06   0
  -5  -2  -9   -0.62    3.93   0
  -5  -2  -8   29.72    3.83   0
  -5  -2  -7   49.97    4.20   0
  -4  -2  -9   17.62    2.65   0
  -4  -2  -8    1.56    2.62   0
  -4  -2  -7    6.57    2.98   0
  -4   2   6   59.13    3.10   0
   2   5   6  150.41    3.29   0
   2   9   8    2.87    4.75   0
   3   1  -2   63.08    2.57   0
   3   2 -17   10.72    7.18   0
   3   5   5  210.28    3.81   0
   3   9   7   14.97    5.76   0
   4   1 -11  112.69    5.17   0
   4   1  -6  131.39    4.50   0
   4   9   6    2.94    5.51   0
   4  10   6   40.55    8.18   0
   5   2 -12   22.43    5.71   0
   5   2  -5  317.35    5.93   0
   5   3 -15   -6.17    7.74   0
   5   5   2   -0.95    4.76   0
   5   6   3   11.01    5.24   0
   6   3 -11   14.63    6.82   0
   6   3  -6    5.56    5.71   0
   6   4  -2  113.78    5.37   0
   6   6   1    7.78    6.01   0
   6   7   2   18.63    5.32   0
   7   5  -4    8.73    7.33   0
   7   6  -2   -1.47    7.66   0
   7   8   0    2.51    9.20   0
   8   7  -5    5.24    9.71   0
   8   8  -4   32.21   10.93   0
 -12   1  -1    8.41   11.16   0
 -11   0  -3   -1.46    7.79   0
 -10  -1  -9   10.32    7.77   0
 -10  -1  -8   14.99    8.11   0
 -10   0  -1    1.54    6.46   0
 -10   1   2    6.00    6.77   0
 -10   2   4    5.10    7.89   0
  -9  -1  -4   23.93    6.41   0
  -9   1   3   10.96    6.06   0
  -7  -1  -1    7.63    5.28   0
  -7   0   2  166.88    5.48   0
  -7   5   9   11.56    5.35   0
  -6  -2  -8   31.24    4.58   0
  -6   2   6   35.99    4.02   0
  -5  -2  -6   52.94    4.04   0
  -5   6  10   -2.90    4.78   0
  -4  -2  -6  109.28    3.62   0
  -3  -2  -9   15.54    2.33   0
  -3  -2  -8    0.74    2.35   0
  -1   0   1    0.17    1.23   0
   2   0 -12  715.18    6.23   0
   2   0  -4  127.52    2.50   0
   2   1 -16    4.19    5.27   0
   2   4   5  460.10    3.78   0
   2  10   8   -5.36    5.65   0
   3   1 -14    3.43    4.84   0
   3  10   7    2.85    6.57   0
   4   1  -9  246.30    5.49   0
   4   1  -8   77.48    4.45   0
   4   1  -7    9.48    4.08   0
   4   7   5   16.20    4.47   0
   5   2  -6  107.57    5.14   0
   6   3  -9   71.89    6.65   0
   6   3  -8  112.83    6.69   0
   6   3  -7  910.82    9.74   0
   6   4 -14   10.44    8.91   0
   6   4  -3   19.36    6.02   0
   6   8   2   50.64    7.47   0
   7   5 -12   62.22    9.99   0
   7   5  -5   19.72    6.92   0
   7   7  -1    1.08    7.19   0
   7   9   0    2.67   10.00   0
   8   7  -7    5.14   10.55   0
   8   7  -6    0.99    8.79   0
 -12   2   2   11.42    9.72   0
 -11   0  -2   37.55    8.27   0
 -11   1   1    9.51    7.90   0
 -10  -1  -6   26.57    7.26   0
 -10  -1  -5   -0.41    8.13   0
 -10   0   0    8.43    8.34   0
 -10   3   6   18.50    8.94   0
 -10   4   7   20.12    9.32   0
  -9  -1  -3    7.28    6.39   0
  -9   0   1    0.60    5.82   0
  -9   2   5    3.94    6.39   0
  -8   0   2   66.63    6.79   0
  -8   1   4    7.07    5.30   0
  -8   3   7    6.72    6.16   0
  -8   4   8    1.29    5.96   0
  -8   5   9   14.48    7.23   0
  -7  -2  -8    0.26    5.56   0
  -6   6  10    5.20    5.41   0
  -5  -2 -11   58.65    4.38   0
  -5  -2  -5   43.53    4.26   0
  -5  -1   0    3.80    2.94   0
  -4   6  10    1.24    3.71   0
  -3  -2  -7   -1.57    2.36   0
  -3   2   6    9.13    2.19   0
  -2   1   4   66.18    2.01   0
   2   2   2 1064.43    4.55   0
   4   2  -2   74.39    3.13   0
   4   4   2    1.83    3.98   0
   5   2  -9   24.50    4.55   0
   5   2  -8  212.32    5.52   0
   5   2  -7   56.23    4.67   0
   5   4   0   15.62    3.83   0
   5   9   4   14.18    6.66   0
   6   4 -13   -0.64    8.73   0
   6   6   0   84.18    6.53   0
   6   7   1    6.21    6.29   0
   6   9   2   -2.21    7.14   0
   7   5 -11    2.36    7.35   0
   7   5 -10   11.68    9.34   0
   7   5  -8    4.79    7.61   0
   7   5  -7   60.92    8.66   0
   7   5  -6    7.85    6.29   0
   7   6  -3   -3.13    6.53   0
   7   7  -2   -0.32    8.45   0
   7   8  -1    4.81    8.66   0
 -12   1   0   -7.93    9.69   0
 -11   0  -1   -0.17   10.04   0
 -11   2   4   -0.05    8.58   0
 -10  -1  -4    5.80    8.51   0
  -9  -1  -2    2.85    5.98   0
  -8  -1  -1    7.83    5.15   0
  -8   2   6   22.11    5.93   0
  -7  -2 -10    8.00    6.02   0
  -7  -2  -9   90.10    5.96   0
  -7  -2  -7   44.51    5.12   0
  -7  -2  -6   28.79    5.67   0
  -7   6  10    8.55    5.89   0
  -6  -2 -11   -0.44    4.45   0
  -6  -2  -5   21.69    4.73   0
  -6   0   3    4.93    4.87   0
  -5   0   3    1.67    3.34   0
  -5   1   5    6.89    4.02   0
  -3  -2  -6    5.01    2.36   0
  -2   0   2  442.99    3.39   0
   3   1 -13    9.75    4.93   0
   3   1  -3  177.42    3.58   0
   3   7   6    5.14    4.07   0
   4   5   3   23.51    3.99   0
   4   6   4   27.91    4.14   0
   5   5   1    1.61    5.20   0
   5   7   3    4.31    5.29   0
   6   4 -12   -6.05    8.40   0
   6   4  -4    7.63    5.32   0
   7   6  -4   -0.69    6.63   0
   7   9  -1    1.13    9.04   0
 -12   1   1   11.44   11.75   0
 -11  -1  -7   12.94   10.66   0
 -11  -1  -6   -8.81    9.85   0
 -10  -1  -3   -3.03    7.11   0
 -10   0   1   -6.26    8.65   0
 -10   2   5    2.53    6.85   0
  -9  -1  -1   43.83    7.55   0
  -9   0   2   18.02    7.38   0
  -9   1   4   30.25    6.74   0
  -9   3   7    9.63    7.33   0
  -9   4   8   -0.48    6.32   0
  -9   5   9    8.79    8.55   0
  -8  -2  -8    5.07    5.88   0
  -8  -2  -7   -4.58    6.13   0
  -7   0   3   -4.14    4.38   0
  -7   1   5    8.40    5.64   0
  -6  -2  -4    5.85    4.63   0
  -5  -2  -4   59.74    4.34   0
  -4   0   3   -2.14    2.54   0
  -4   1   5   16.99    2.90   0
   2   0  -5    2.15    2.02   0
   3   2 -16    5.23    5.85   0
   3   2   0  223.54    3.36   0
   3   3   2  504.19    4.27   0
   4   2 -13   -3.73    5.58   0
   4   2  -3  137.26    4.03   0
   4   3 -16   44.54    7.76   0
   5   3 -13    5.86    6.40   0
   5   6   2    4.55    4.51   0
   6   4 -11   -2.24    7.81   0
   6   4  -5  204.85    6.68   0
   6   5  -2    0.94    5.24   0
   6   8   1    3.12    7.41   0
   7   6 -11   -0.91    9.56   0
   7   6 -10   13.80    9.40   0
   7   6  -6   10.52    9.07   0
   7   8  -2    6.20    7.72   0
   7   9  -2   -5.07    8.81   0
 -12   0  -2    8.97    9.64   0
 -11  -1  -5   29.23    8.50   0
 -11   0   0   34.95    8.26   0
  -8  -2  -6   -0.25    4.47   0
  -3  -1   0  439.10    3.84   0
   5   3  -4   -2.16    4.19   0
   6   4 -10    3.06    6.21   0
   6   6  -1   11.15    5.45   0
   6   7   0   -1.64    5.70   0
   7   6  -8    2.02    7.52   0
   7   7  -4   29.75    7.30   0
   7   8  -3    6.80    7.62   0
;
_shelx_hkl_checksum     65328
_shelx_res_file
;
TITL h68014 in P21/c farbloser Block
    h68014.res
    created by SHELXL-2018/3 at 08:39:47 on 26-Feb-2019
CELL   0.71073      9.3106   8.7232  13.4776   90.000   91.959   90.000
ZERR         2      0.0011   0.0008   0.0012    0.000    0.008    0.000
REM Gitterkonstanten aus 4760 Reflexen mit 2.8-28.3 Grad V=1093.99(19)
REM Farbloser Block
LATT  1
SYMM -X,1/2+Y,1/2-Z
SFAC  C   H
UNIT   64   48
L.S.      4
FMAP      2
PLAN     -10 .5 -.5
TEMP -80
SIZE 0.170  0.32  0.40
ACTA
CONF
BOND $H
WGHT    0.115600
FVAR       1.05645
C1    1    0.426559    0.531929    0.656094    11.00000    0.05362    0.04762 =
         0.02872    0.00104   -0.00220   -0.01348
C2    1    0.399642    0.450752    0.742644    11.00000    0.09144    0.05402 =
         0.03022    0.00075    0.00196   -0.02088
AFIX  43
H2    2    0.455901    0.363472    0.760360    11.00000   -1.20000
AFIX   0
C3    1    0.290765    0.498138    0.802292    11.00000    0.12043    0.06786 =
         0.03442   -0.00724    0.01998   -0.03662
AFIX  43
H3    2    0.271851    0.442967    0.861199    11.00000   -1.20000
AFIX   0
C4    1    0.209908    0.623822    0.777302    11.00000    0.08107    0.07879 =
         0.04400   -0.02290    0.02327   -0.03252
AFIX  43
H4    2    0.134797    0.654571    0.818923    11.00000   -1.20000
AFIX   0
C5    1    0.235689    0.707464    0.692005    11.00000    0.05257    0.06843 =
         0.04920   -0.01496    0.00691   -0.01045
AFIX  43
H5    2    0.179057    0.794881    0.675228    11.00000   -1.20000
AFIX   0
C6    1    0.345259    0.661310    0.631876    11.00000    0.04654    0.05342 =
         0.03495   -0.00396    0.00165   -0.00817
C7    1    0.394516    0.736591    0.537761    11.00000    0.05267    0.06519 =
         0.04832    0.01267    0.00703    0.01661
AFIX  23
H7A   2    0.435041    0.839524    0.551922    11.00000   -1.20000
H7B   2    0.313791    0.746705    0.488456    11.00000   -1.20000
AFIX   0
C8    1    0.509963    0.628322    0.499851    11.00000    0.04402    0.04165 =
         0.03418    0.00835    0.00328    0.00452
C9    1    0.656106    0.696946    0.488272    11.00000    0.04830    0.03086 =
         0.03633   -0.00112    0.00612    0.00031
C10   1    0.695544    0.813749    0.424355    11.00000    0.06864    0.03801 =
         0.04055    0.00106    0.00576   -0.00705
AFIX  43
H10   2    0.625938    0.861017    0.381202    11.00000   -1.20000
AFIX   0
C11   1    0.836966    0.859713    0.424640    11.00000    0.08170    0.05766 =
         0.05183   -0.00149    0.01249   -0.02843
AFIX  43
H11   2    0.865113    0.939744    0.381628    11.00000   -1.20000
AFIX   0
C12   1    0.938108    0.790475    0.486887    11.00000    0.05974    0.06692 =
         0.05972   -0.01354    0.01479   -0.02455
AFIX  43
H12   2    1.035286    0.823562    0.486287    11.00000   -1.20000
AFIX   0
C13   1    0.900425    0.674313    0.549781    11.00000    0.04680    0.05088 =
         0.05875   -0.00899    0.00300   -0.00520
AFIX  43
H13   2    0.970946    0.626587    0.591988    11.00000   -1.20000
AFIX   0
C14   1    0.757951    0.627651    0.550815    11.00000    0.04354    0.03583 =
         0.04941   -0.00145    0.00173   -0.00128
C15   1    0.693104    0.509121    0.616504    11.00000    0.04916    0.05237 =
         0.07191    0.02194   -0.01245   -0.00633
AFIX  23
H15A  2    0.700371    0.541016    0.686992    11.00000   -1.20000
H15B  2    0.741669    0.408951    0.609403    11.00000   -1.20000
AFIX   0
C16   1    0.535381    0.499691    0.579899    11.00000    0.04385    0.04395 =
         0.03768    0.01171   -0.00236   -0.00315
HKLF 4
REM  h68014 in P21/c farbloser Block
REM wR2 = 0.1960, GooF = S = 0.973, Restrained GooF = 0.973 for all data
REM R1 = 0.0607 for 1416 Fo > 4sig(Fo) and 0.1164 for all 2604 data
REM 145 parameters refined using 0 restraints
END
WGHT      0.1165      0.0000
REM Highest difference peak  0.190,  deepest hole -0.222,  1-sigma level  0.051
Q1    1   0.3359  0.8402  0.5107  11.00000  0.05    0.19
Q2    1   0.3272  0.6998  0.7813  11.00000  0.05    0.18
Q3    1   0.2889  0.6070  0.5140  11.00000  0.05    0.17
Q4    1   0.5799  0.6669  0.4943  11.00000  0.05    0.16
Q5    1   0.5200  0.5562  0.5191  11.00000  0.05    0.16
Q6    1   0.5824  0.3248  0.7367  11.00000  0.05    0.15
Q7    1   0.5000  1.0000  0.5000  10.50000  0.05    0.15
Q8    1   0.5159  0.8410  0.5027  11.00000  0.05    0.15
Q9    1   0.4773  0.6317  0.7579  11.00000  0.05    0.15
Q10   1   0.5004  0.5228  0.7419  11.00000  0.05    0.15
;
_shelx_res_checksum     73036
data_global
_journal_date_recd_electronic     2020-02-15
_journal_date_accepted     2020-03-04
_journal_name_full     'IUCrData'
_journal_year     2020
_journal_volume     5
_journal_issue      3
_journal_page_first     0
_journal_page_last     0
_journal_paper_category     HO
_journal_paper_doi     10.1107/S2414314620003077
_journal_coeditor_code     RZ4037
_publ_contact_author_name     'Heiner Detert'
_publ_contact_author_address
;
Johannes Gutenberg University Mainz
Department of Chemistry
Duesbergweg 10-14
55099 Mainz
Germany
;
_publ_contact_author_email     'detert@uni-mainz.de'
_publ_contact_author_fax     '+496131-3925338'
_publ_contact_author_phone     '+496131-3924189'
_publ_section_title
;
The head-to-head photodimer of indenoindene
;
loop_
    _publ_author_name
    _publ_author_address
    'Detert, Heiner'
;
Johannes Gutenberg University Mainz
Department of Chemistry
Duesbergweg 10-14
55099 Mainz
Germany
;
    'Jacobs, Nina'
;
Johannes Gutenberg University Mainz
Department of Chemistry
Duesbergweg 10-14
55099 Mainz
Germany
;
    'Schollmeyer, Dieter'
;
Johannes Gutenberg University Mainz
Department of Chemistry
Duesbergweg 10-14
55099 Mainz
Germany
;
_publ_section_synopsis
;
The crystal structure of the head-to-head photodimer of indenoindene, obtained
by irradiation of 1-(1-benzocyclobutenylidene)benzocyclobutene, is reported.
;
