# Supplementary material for: The head-to-head photodimer of indeno­indene
Source: IUCrdata. 2020 Mar 5;5(Pt 3):x200307. doi: 10.1107/S2414314620003077 (PMC9462202; doi:10.1107/S2414314620003077)
Supplement: Supplementary file 2 [file x-05-x200307-Isup2.hkl]

data_I                                                                          
_shelx_title ' h68014 in P21/c farbloser Block'                                 
_shelx_refln_list_code          4                                               
_shelx_F_calc_maximum       84.27                                               
_exptl_crystal_F_000       432.00                                               
_reflns_d_resolution_high  0.7564                                               
                                                                                
loop_                                                                           
 _space_group_symop_operation_xyz                                               
 'x, y, z'                                                                      
 '-x, y+1/2, -z+1/2'                                                            
 '-x, -y, -z'                                                                   
 'x, -y-1/2, z-1/2'                                                             
                                                                                
_cell_length_a     9.3106                                                       
_cell_length_b     8.7232                                                       
_cell_length_c    13.4776                                                       
_cell_angle_alpha  90.000                                                       
_cell_angle_beta   91.959                                                       
_cell_angle_gamma  90.000                                                       
                                                                                
_shelx_F_squared_multiplier     1.000                                           
                                                                                
loop_                                                                           
 _refln_index_h                                                                 
 _refln_index_k                                                                 
 _refln_index_l                                                                 
 _refln_F_squared_calc                                                          
 _refln_F_squared_meas                                                          
 _refln_F_squared_sigma                                                         
 _refln_observed_status                                                         
   2   0   0       2200.46       2020.69        51.01 o                         
   3   0   0        344.53        299.36        11.02 o                         
   4   0   0          8.79         11.88         1.63 o                         
   5   0   0        161.38        184.89        10.56 o                         
   6   0   0         14.98         14.99         2.72 o                         
   7   0   0         77.64         82.43         9.14 o                         
   8   0   0          2.68          4.85         3.91 o                         
   9   0   0         13.31          9.98         3.89 o                         
  10   0   0          0.00          4.67         5.02 o                         
  11   0   0         14.29         26.43         5.79 o                         
  12   0   0         10.08         10.29         9.73 o                         
   1   1   0        338.00        264.55        23.02 o                         
   2   1   0        771.94        684.62         6.15 o                         
   3   1   0        384.96        388.45         2.52 o                         
   4   1   0       1055.95       1063.00        18.70 o                         
   5   1   0          0.27          2.22         1.41 o                         
   6   1   0        199.57        219.57        10.41 o                         
   7   1   0         51.10         55.63         3.34 o                         
   8   1   0          6.54          8.09         2.84 o                         
   9   1   0          0.08          3.12         4.28 o                         
  10   1   0          7.57          8.43         4.85 o                         
  11   1   0          0.72         -2.71         5.18 o                         
  12   1   0          0.00         -3.58         4.87 o                         
   0   2   0        262.40        250.65         3.62 o                         
   1   2   0       2468.42       2334.56        13.26 o                         
   2   2   0        109.66        123.11         4.15 o                         
   3   2   0        172.93        197.33         3.24 o                         
   4   2   0        336.09        368.72         2.80 o                         
   5   2   0         20.84         13.44         2.52 o                         
   6   2   0          0.06         -2.74         2.74 o                         
   7   2   0        269.72        280.96         4.73 o                         
   8   2   0         37.28         31.28         3.41 o                         
   9   2   0          0.05          2.51         3.31 o                         
  10   2   0          3.69          5.34         4.81 o                         
  11   2   0          1.57          0.12         4.17 o                         
  12   2   0          5.36          3.30         4.99 o                         
   1   3   0        325.73        286.45         2.19 o                         
   2   3   0        126.10        107.72         2.01 o                         
   3   3   0         11.18          8.75         1.66 o                         
   4   3   0        245.73        196.67         6.31 o                         
   5   3   0          0.38          2.47         1.92 o                         
   6   3   0          2.86          2.86         3.08 o                         
   7   3   0         51.55         55.13         3.06 o                         
   8   3   0          7.39          8.74         3.70 o                         
   9   3   0          5.13          7.47         3.39 o                         
  10   3   0          1.00          3.12         4.70 o                         
  11   3   0          2.90          4.33         4.56 o                         
   0   4   0         59.31         43.66         1.76 o                         
   1   4   0        540.58        515.89         4.92 o                         
   2   4   0         65.72         71.25         2.04 o                         
   3   4   0        716.71        665.43        28.33 o                         
   4   4   0         39.37         47.23         2.83 o                         
   5   4   0          8.01         12.13         2.63 o                         
   6   4   0         50.40         53.14         3.27 o                         
   7   4   0        132.17        139.74         4.50 o                         
   8   4   0         77.59         74.59         4.93 o                         
   9   4   0          0.37          0.94         3.61 o                         
  10   4   0          0.90         -1.13         5.07 o                         
  11   4   0          0.12          1.64         4.62 o                         
   1   5   0         98.19         95.47         2.32 o                         
   2   5   0         44.34         52.69         2.59 o                         
   3   5   0          8.61          6.02         2.28 o                         
   4   5   0         82.27         79.06         2.89 o                         
   5   5   0         65.34         55.95         5.98 o                         
   6   5   0         38.13         37.44         3.33 o                         
   7   5   0         46.66         45.66         4.12 o                         
   8   5   0          1.02         -0.66         3.29 o                         
   9   5   0          0.03          6.46         4.90 o                         
  10   5   0          0.07          0.42         4.22 o                         
  11   5   0          0.01          1.03         8.47 o                         
   0   6   0       1169.33       1195.74         9.98 o                         
   1   6   0         42.91         93.71         3.10 o                         
   2   6   0         39.32         41.04         2.96 o                         
   3   6   0         22.92         27.44         2.66 o                         
   4   6   0          3.64          6.47         3.32 o                         
   5   6   0        320.96        318.36         4.57 o                         
   6   6   0         61.85         76.77         3.69 o                         
   7   6   0          0.35         -0.40         4.56 o                         
   8   6   0         15.14         14.65         3.80 o                         
   9   6   0         20.99         26.30         4.90 o                         
  10   6   0          1.82          5.56         4.67 o                         
   1   7   0         78.38         75.17         3.48 o                         
   2   7   0          8.21          7.26         3.24 o                         
   3   7   0         25.72         24.86         2.63 o                         
   4   7   0         94.78        102.12         3.73 o                         
   5   7   0         53.13         60.02         3.36 o                         
   6   7   0          1.81          0.23         3.79 o                         
   7   7   0          2.24          3.90         3.37 o                         
   8   7   0          1.75          0.17         3.35 o                         
   9   7   0         14.62         10.92         4.75 o                         
   0   8   0         38.45         34.45         3.47 o                         
   1   8   0         33.09         29.06         3.43 o                         
   2   8   0          0.54          6.11         3.32 o                         
   3   8   0        126.63        138.21         4.45 o                         
   4   8   0        161.46        156.44         4.68 o                         
   5   8   0          3.23          3.53         3.66 o                         
   6   8   0          3.12          3.19         4.19 o                         
   7   8   0          0.02         -0.16         3.69 o                         
   8   8   0          1.60          0.68         3.60 o                         
   1   9   0          4.37          3.66         2.79 o                         
   2   9   0         27.81         23.00         3.83 o                         
   3   9   0         44.36         53.69         4.48 o                         
   4   9   0          8.05          2.30         3.79 o                         
   5   9   0          3.33         -4.18         5.15 o                         
   6   9   0          0.02         -0.87         5.10 o                         
   7   9   0          0.35         -4.20         4.23 o                         
   0  10   0         16.83         17.81         6.50 o                         
   1  10   0          0.75          3.24         4.84 o                         
   2  10   0         11.60         15.68         4.95 o                         
   3  10   0         11.87         13.77         5.18 o                         
   4  10   0         19.50         16.74         5.40 o                         
   5  10   0         37.26         28.19         6.06 o                         
   1  11   0         11.00         12.76         5.32 o                         
   2  11   0         12.98          3.79         5.52 o                         
   3  11   0          0.91          1.46         5.92 o                         
 -12   1   1          6.70         10.58         5.82 o                         
 -11   1   1          6.35          8.91         5.36 o                         
 -10   1   1          3.89          8.12         4.77 o                         
  -9   1   1          9.49          4.28         3.63 o                         
  -8   1   1         28.76         24.84         4.11 o                         
  -7   1   1        141.99        126.80         3.65 o                         
  -6   1   1         76.56         67.88         3.16 o                         
  -5   1   1         41.43         53.36         2.49 o                         
  -4   1   1          0.07         -1.91         1.91 o                         
  -3   1   1         39.51         37.99         1.44 o                         
  -2   1   1         97.81         89.33         2.84 o                         
  -1   1   1        666.45        609.99         3.42 o                         
   0   1   1       4291.53       4160.70       400.97 o                         
   1   1   1       7100.83       6755.92        95.68 o                         
   2   1   1       2278.35       2145.36        20.95 o                         
   3   1   1        107.79        125.03         1.52 o                         
   4   1   1        791.79        806.87         3.59 o                         
   5   1   1        242.87        243.40         4.16 o                         
   6   1   1         95.84        110.66         4.67 o                         
   7   1   1          4.71          5.99         2.38 o                         
   8   1   1          2.43          5.91         2.40 o                         
   9   1   1         36.78         36.22         3.60 o                         
  10   1   1          8.99         11.92         4.72 o                         
  11   1   1          2.50          0.24         5.48 o                         
  12   1   1          0.42          2.60         5.19 o                         
 -12   2   1          1.23         -2.24         6.85 o                         
 -11   2   1          0.52          0.29         4.87 o                         
 -10   2   1          0.04          2.96         4.34 o                         
  -9   2   1         59.97         62.41         4.32 o                         
  -8   2   1         60.88         60.81         3.54 o                         
  -7   2   1        138.49        146.90         3.44 o                         
  -6   2   1          0.23          3.14         2.01 o                         
  -5   2   1        218.84        219.67         3.41 o                         
  -4   2   1          2.44          3.12         1.75 o                         
  -3   2   1         48.57         44.30         1.49 o                         
  -2   2   1        662.96        524.77        18.55 o                         
  -1   2   1         65.64         61.72         1.41 o                         
   0   2   1       3614.11       3490.77        22.35 o                         
   1   2   1        345.04        291.23         7.27 o                         
   2   2   1       1584.92       1427.98        17.53 o                         
   3   2   1          0.26         -1.22         1.34 o                         
   4   2   1         20.17         16.09         1.96 o                         
   5   2   1        106.41         99.92         2.56 o                         
   6   2   1          6.61          3.03         2.69 o                         
   7   2   1          1.33         -2.63         2.63 o                         
   8   2   1         66.54         74.73         3.89 o                         
   9   2   1          0.01         -0.95         3.35 o                         
  10   2   1          5.31          3.36         4.58 o                         
  11   2   1          3.13         10.73         4.85 o                         
  12   2   1          1.15          0.74         7.14 o                         
 -11   3   1          0.62          1.87         4.63 o                         
 -10   3   1          0.34         -4.13         4.13 o                         
  -9   3   1         58.50         56.27         5.03 o                         
  -8   3   1         42.67         39.29         3.71 o                         
  -7   3   1         83.14         82.95         3.35 o                         
  -6   3   1         10.79         12.54         2.26 o                         
  -5   3   1         15.07         17.97         2.34 o                         
  -4   3   1          8.21          9.04         2.05 o                         
  -3   3   1         27.61         21.89         1.67 o                         
  -2   3   1         50.52         57.65         1.81 o                         
  -1   3   1          6.20          3.89         1.54 o                         
   0   3   1          1.04          1.69         0.99 o                         
   1   3   1          0.94          1.57         1.22 o                         
   2   3   1        137.58        144.24         5.14 o                         
   3   3   1        381.62        384.24         3.15 o                         
   4   3   1         12.95         10.56         2.22 o                         
   5   3   1          2.84          7.34         2.71 o                         
   6   3   1         25.87         32.16         2.97 o                         
   7   3   1        427.41        441.55         6.73 o                         
   8   3   1        514.57        494.91        10.99 o                         
   9   3   1          0.21          4.32         3.82 o                         
  10   3   1          1.20          0.50         4.24 o                         
  11   3   1          0.08         -2.41         4.04 o                         
 -11   4   1          0.00         -1.50         4.76 o                         
 -10   4   1          1.56          2.09         3.84 o                         
  -9   4   1          0.82          2.90         3.80 o                         
  -8   4   1          3.89          4.00         3.28 o                         
  -7   4   1         39.22         50.91         3.43 o                         
  -6   4   1          4.03          0.98         2.49 o                         
  -5   4   1          5.10         11.90         2.82 o                         
  -4   4   1        121.53        113.21         2.82 o                         
  -3   4   1        233.72        231.78         2.62 o                         
  -2   4   1         59.92         69.72         1.88 o                         
  -1   4   1         53.18         45.13         1.34 o                         
   0   4   1        606.35        578.65         5.04 o                         
   1   4   1         16.10         17.76         1.39 o                         
   2   4   1        142.07        146.72         2.34 o                         
   3   4   1          4.58          1.38         2.00 o                         
   4   4   1          7.52          4.01         2.70 o                         
   5   4   1          0.34          0.73         1.97 o                         
   6   4   1          4.45         -1.16         2.70 o                         
   7   4   1          0.07         -0.07         3.77 o                         
   8   4   1         41.19         33.66         4.54 o                         
   9   4   1          0.01          6.38         4.70 o                         
  10   4   1          3.16         -1.68         5.00 o                         
  11   4   1          0.00          2.01         4.99 o                         
 -11   5   1          0.06          0.37         8.14 o                         
 -10   5   1          0.02          5.22         4.14 o                         
  -9   5   1         73.25         83.25         4.35 o                         
  -8   5   1          0.03         -2.00         3.45 o                         
  -7   5   1         20.06         13.20         4.21 o                         
  -6   5   1         72.72         69.56         3.77 o                         
  -5   5   1         16.60         21.70         2.92 o                         
  -4   5   1        208.72        189.07         2.70 o                         
  -3   5   1          4.41          2.16         1.77 o                         
  -2   5   1         19.39         18.71         2.26 o                         
  -1   5   1         60.85         51.59         2.13 o                         
   0   5   1        108.37        112.02         1.95 o                         
   1   5   1        292.45        301.91         3.51 o                         
   2   5   1          2.96          1.94         1.82 o                         
   3   5   1         33.79         31.53         2.64 o                         
   4   5   1        134.44        159.56         3.33 o                         
   5   5   1          2.38          2.11         3.36 o                         
   6   5   1          0.35          0.46         2.97 o                         
   7   5   1         16.89         26.43         3.77 o                         
   8   5   1          5.01          1.67         4.10 o                         
   9   5   1         14.62         12.34         3.55 o                         
  10   5   1          2.96          1.49         5.85 o                         
 -10   6   1          0.04         -3.68         5.72 o                         
  -9   6   1          0.58          5.17         3.99 o                         
  -8   6   1          3.77          3.89         3.90 o                         
  -7   6   1         50.88         43.93         3.84 o                         
  -6   6   1         14.40         11.59         2.76 o                         
  -5   6   1        433.10        422.75         9.69 o                         
  -4   6   1         26.49         26.54         2.38 o                         
  -3   6   1         10.36          9.72         2.53 o                         
  -2   6   1          3.94          4.73         2.11 o                         
  -1   6   1         57.23         58.05         2.84 o                         
   0   6   1          2.67          1.30         2.08 o                         
   1   6   1         14.30         14.20         2.73 o                         
   2   6   1          2.23          2.09         2.16 o                         
   3   6   1          0.05         -1.25         2.90 o                         
   4   6   1          7.78          3.06         3.09 o                         
   5   6   1        107.40        117.19         3.61 o                         
   6   6   1          7.86          7.87         3.15 o                         
   7   6   1          0.27          2.22         3.22 o                         
   8   6   1          0.00         -0.92         3.53 o                         
   9   6   1          2.48          0.22         3.99 o                         
  10   6   1          0.40          5.13         5.58 o                         
  -9   7   1          1.36          0.97         4.19 o                         
  -8   7   1          1.30          2.59         3.47 o                         
  -7   7   1          0.03          0.52         3.21 o                         
  -6   7   1          3.61          4.91         2.98 o                         
  -5   7   1        132.74        127.60         4.47 o                         
  -4   7   1        220.61        229.04         3.74 o                         
  -3   7   1         13.75         16.43         3.28 o                         
  -2   7   1         58.48         60.72         2.64 o                         
  -1   7   1         36.78         40.81         2.37 o                         
   0   7   1         97.70         91.18         3.32 o                         
   1   7   1          2.61         -1.29         3.13 o                         
   2   7   1         41.87         37.64         2.94 o                         
   3   7   1          2.00          0.06         2.59 o                         
   4   7   1         61.90         56.60         3.83 o                         
   5   7   1         26.38         20.81         3.65 o                         
   6   7   1          7.09          7.75         2.86 o                         
   7   7   1         14.92         15.63         3.07 o                         
   8   7   1          0.97         -4.92         4.92 o                         
   9   7   1          0.59         -2.28         4.58 o                         
  -8   8   1          3.93          2.34         4.57 o                         
  -7   8   1          0.13          4.44         3.84 o                         
  -6   8   1         10.71          8.12         4.28 o                         
  -5   8   1         14.19          9.46         4.39 o                         
  -4   8   1          0.09         -3.33         3.33 o                         
  -3   8   1          0.00          0.32         2.95 o                         
  -2   8   1         32.25         36.66         3.85 o                         
  -1   8   1          3.96          6.24         2.74 o                         
   0   8   1         15.42          8.05         2.88 o                         
   1   8   1          0.35         -0.25         2.86 o                         
   2   8   1          9.45          9.80         2.76 o                         
   3   8   1          0.08          0.19         3.53 o                         
   4   8   1         23.91         27.56         4.88 o                         
   5   8   1         49.10         40.84         4.44 o                         
   6   8   1          0.23          1.08         3.35 o                         
   7   8   1         16.22          6.66         3.82 o                         
   8   8   1          5.33          3.57         5.78 o                         
  -7   9   1          0.15          2.84         3.85 o                         
  -6   9   1          2.95          5.51         4.01 o                         
  -5   9   1          0.81         -3.65         4.03 o                         
  -4   9   1         30.38         29.30         4.58 o                         
  -3   9   1         34.62         26.86         4.68 o                         
  -2   9   1         14.67          9.25         3.87 o                         
  -1   9   1         51.31         52.25         3.96 o                         
   0   9   1         25.64          9.97         4.18 o                         
   1   9   1         43.04         46.19         3.45 o                         
   2   9   1         27.10         22.51         4.30 o                         
   3   9   1          2.32          4.96         3.70 o                         
   4   9   1          9.07         12.78         4.93 o                         
   5   9   1          5.54          6.92         5.11 o                         
   6   9   1          4.36         10.19         4.15 o                         
   7   9   1          3.15          4.63         3.88 o                         
  -5  10   1         14.34          4.67         5.61 o                         
  -4  10   1         14.35         12.77         5.71 o                         
  -3  10   1         68.98         82.50         5.16 o                         
  -2  10   1          7.32         10.05         3.74 o                         
  -1  10   1          0.89         -2.80         4.00 o                         
   0  10   1          5.93          8.95         4.86 o                         
   1  10   1          6.10          9.75         4.36 o                         
   2  10   1          1.67          1.77         3.66 o                         
   3  10   1          8.22          7.85         4.08 o                         
   4  10   1          0.78         -5.16         5.16 o                         
   5  10   1          3.89          8.61         4.31 o                         
  -3  11   1          7.50          2.82         5.99 o                         
  -2  11   1         12.30         15.62         5.69 o                         
  -1  11   1          0.30         -4.26         5.11 o                         
   0  11   1          0.16          1.55         5.47 o                         
   1  11   1         11.37         14.44         4.56 o                         
   2  11   1          0.47         -1.35         4.27 o                         
   3  11   1          4.36         -2.08         4.25 o                         
 -12   0   2         11.01          5.29        10.02 o                         
 -11   0   2         25.87         12.93         7.31 o                         
 -10   0   2          4.02          6.77         5.86 o                         
  -9   0   2         18.78         18.56         4.57 o                         
  -8   0   2         57.82         57.27         4.19 o                         
  -7   0   2        116.92        140.05        11.24 o                         
  -6   0   2        557.89        624.05        37.06 o                         
  -5   0   2       2191.14       2460.02       132.18 o                         
  -4   0   2        523.27        525.91         6.88 o                         
  -3   0   2       1020.59        998.82        37.21 o                         
  -2   0   2        461.80        388.55         8.35 o                         
   0   0   2       5329.68       6692.11      2341.58 o                         
   1   0   2        164.24        176.79         3.38 o                         
   2   0   2       4556.17       4286.11        74.20 o                         
   3   0   2        382.58        365.32         4.65 o                         
   4   0   2         91.70        101.55         3.06 o                         
   5   0   2         69.19         90.36         8.00 o                         
   6   0   2         25.80         18.50         2.71 o                         
   7   0   2         80.11         86.71         3.17 o                         
   8   0   2          2.28         -1.09         3.60 o                         
   9   0   2          7.37         14.53         4.08 o                         
  10   0   2          8.55         14.05         4.71 o                         
  11   0   2         26.62         27.62         7.46 o                         
  12   0   2          0.05          1.50         6.83 o                         
 -12   1   2          2.94         -1.70         5.91 o                         
 -11   1   2         12.91          7.77         5.08 o                         
 -10   1   2          0.09          3.62         3.61 o                         
  -9   1   2         61.77         47.53         4.76 o                         
  -8   1   2         36.46         44.37         3.71 o                         
  -7   1   2          6.62          3.81         2.84 o                         
  -6   1   2         66.55         72.52         2.78 o                         
  -5   1   2        159.81        168.82         2.72 o                         
  -4   1   2        227.90        204.98         3.31 o                         
  -3   1   2         68.45         54.99         1.54 o                         
  -2   1   2       1628.67       1355.35        16.83 o                         
  -1   1   2       3211.62       3032.03         4.66 o                         
   0   1   2        602.06        612.58         6.68 o                         
   1   1   2       6707.57       6398.32        64.85 o                         
   2   1   2       1387.20       1277.27        15.83 o                         
   3   1   2        489.04        436.92         2.37 o                         
   4   1   2        238.70        232.01         6.03 o                         
   5   1   2          1.51         -0.06         1.57 o                         
   6   1   2        125.30        111.45         3.04 o                         
   7   1   2        105.83        125.00         3.87 o                         
   8   1   2        302.58        310.37         9.79 o                         
   9   1   2          2.44          0.01         2.94 o                         
  10   1   2          6.51          2.59         4.43 o                         
  11   1   2          7.01          6.28         4.69 o                         
  12   1   2          3.74          7.99         6.19 o                         
 -12   2   2          5.70          7.81         5.98 o                         
 -11   2   2          0.88          6.70         5.40 o                         
 -10   2   2          0.73          1.69         4.59 o                         
  -9   2   2          2.81          3.76         3.99 o                         
  -8   2   2         24.04         28.05         3.77 o                         
  -7   2   2         75.85         84.98         4.78 o                         
  -6   2   2        144.77        164.63        11.12 o                         
  -5   2   2          2.08          3.49         2.20 o                         
  -4   2   2         47.27         66.84         2.02 o                         
  -3   2   2        189.71        189.52         8.75 o                         
  -2   2   2        603.62        545.67        18.29 o                         
  -1   2   2       1677.39       1495.97         6.93 o                         
   0   2   2       5710.54       5412.60        51.88 o                         
   1   2   2       4425.02       4149.77        11.30 o                         
   2   2   2       1018.64        937.94        19.00 o                         
   3   2   2       3250.06       3083.74         7.91 o                         
   4   2   2       1703.98       1736.07        24.40 o                         
   5   2   2          1.56          0.83         1.94 o                         
   6   2   2          0.38         -2.24         3.08 o                         
   7   2   2         68.10         66.32         4.31 o                         
   8   2   2          0.35         -1.94         4.81 o                         
   9   2   2         27.15         25.11         4.30 o                         
  10   2   2         11.19          6.62         3.87 o                         
  11   2   2         11.43         23.42         5.81 o                         
 -11   3   2          2.50         -0.88         5.72 o                         
 -10   3   2          3.42          1.02         4.69 o                         
  -9   3   2          2.84          6.30         3.91 o                         
  -8   3   2          2.25          4.71         3.71 o                         
  -7   3   2          1.68          8.76         3.09 o                         
  -6   3   2          0.64          1.32         2.25 o                         
  -5   3   2         26.53         21.26         2.41 o                         
  -4   3   2        188.86        197.63         9.44 o                         
  -3   3   2         14.61         11.60         1.73 o                         
  -2   3   2         59.50         57.88         1.62 o                         
  -1   3   2         45.98         38.24         1.24 o                         
   0   3   2          0.77         -0.39         0.94 o                         
   1   3   2         81.16         76.37         1.53 o                         
   2   3   2          3.48          3.31         1.92 o                         
   3   3   2        464.61        456.18         5.36 o                         
   4   3   2        321.79        336.84         2.53 o                         
   5   3   2         72.07         75.72         2.94 o                         
   6   3   2          0.29          1.04         2.44 o                         
   7   3   2         37.30         39.48         3.84 o                         
   8   3   2         11.58         16.60         3.53 o                         
   9   3   2          0.35         -3.50         3.50 o                         
  10   3   2          0.01         -1.88         3.68 o                         
  11   3   2          3.72          5.34         4.55 o                         
 -11   4   2          0.41         -3.71         5.85 o                         
 -10   4   2          7.78          1.91         5.34 o                         
  -9   4   2          0.01          1.97         4.18 o                         
  -8   4   2         26.59         26.21         4.90 o                         
  -7   4   2        164.96        168.77         4.39 o                         
  -6   4   2         86.23        100.37         3.27 o                         
  -5   4   2        385.23        372.62        14.34 o                         
  -4   4   2        427.20        420.38         6.89 o                         
  -3   4   2         98.84         83.08         2.39 o                         
  -2   4   2        287.60        261.88         2.46 o                         
  -1   4   2         20.90         15.10         1.74 o                         
   0   4   2        131.06        145.70         3.10 o                         
   1   4   2        106.20        115.43         2.28 o                         
   2   4   2          7.16          5.97         1.74 o                         
   3   4   2         50.71         60.82         3.39 o                         
   4   4   2          0.11          0.60         2.42 o                         
   5   4   2          6.52          3.10         2.67 o                         
   6   4   2         91.47         96.76         3.46 o                         
   7   4   2        153.13        145.09         4.43 o                         
   8   4   2         46.45         58.87         3.74 o                         
   9   4   2          1.55         -0.89         4.59 o                         
  10   4   2         11.57         10.98         4.18 o                         
  11   4   2          8.00         10.70         4.81 o                         
 -10   5   2         16.43         11.49         4.99 o                         
  -9   5   2          2.98         -4.14         4.39 o                         
  -8   5   2          9.34          8.00         3.72 o                         
  -7   5   2        102.08        125.11         4.59 o                         
  -6   5   2          0.22          3.09         2.79 o                         
  -5   5   2         62.35         71.91         3.42 o                         
  -4   5   2          4.12          3.90         2.68 o                         
  -3   5   2         85.50         80.22         2.14 o                         
  -2   5   2         17.57         18.31         2.14 o                         
  -1   5   2        823.90        828.07         5.91 o                         
   0   5   2         60.73         69.07         3.29 o                         
   1   5   2        319.43        322.79         2.57 o                         
   2   5   2         25.98         19.87         2.51 o                         
   3   5   2          0.00         -0.44         2.62 o                         
   4   5   2         41.50         52.46         3.88 o                         
   5   5   2          1.64         -0.76         3.13 o                         
   6   5   2          1.20         -1.30         2.59 o                         
   7   5   2          7.83          9.11         2.86 o                         
   8   5   2         35.12         36.12         4.20 o                         
   9   5   2          7.42         10.77         5.30 o                         
  10   5   2          1.22         -1.03         4.07 o                         
 -10   6   2          2.12         -1.34         4.32 o                         
  -9   6   2         27.59         39.98         6.16 o                         
  -8   6   2          0.00          1.75         4.66 o                         
  -7   6   2          1.32          2.29         3.59 o                         
  -6   6   2         22.32         25.73         3.73 o                         
  -5   6   2        167.97        162.32         4.11 o                         
  -4   6   2          0.64         -2.29         2.29 o                         
  -3   6   2         30.68         29.76         2.80 o                         
  -2   6   2          1.32         -1.70         2.81 o                         
  -1   6   2          0.52          4.03         2.03 o                         
   0   6   2         68.09         66.49         2.27 o                         
   1   6   2          1.50         -0.30         2.75 o                         
   2   6   2         22.86         23.62         2.75 o                         
   3   6   2          4.44          3.53         2.23 o                         
   4   6   2          5.38         10.36         2.79 o                         
   5   6   2          0.22          0.83         2.29 o                         
   6   6   2         12.16         12.28         3.20 o                         
   7   6   2          5.94          9.17         3.52 o                         
   8   6   2          0.00          3.84         3.76 o                         
   9   6   2          2.62          1.97         5.75 o                         
  10   6   2          3.51          3.25         5.29 o                         
  -9   7   2          0.05          3.73         5.29 o                         
  -8   7   2          7.53          5.89         4.96 o                         
  -7   7   2          3.70          1.70         3.21 o                         
  -6   7   2         11.39         15.11         3.39 o                         
  -5   7   2         10.30         11.77         3.13 o                         
  -4   7   2         11.48          7.99         3.58 o                         
  -3   7   2         27.62         24.00         2.72 o                         
  -2   7   2          0.65          2.44         2.36 o                         
  -1   7   2          2.76          2.67         2.25 o                         
   0   7   2         25.90         27.87         2.10 o                         
   1   7   2         36.71         36.42         3.17 o                         
   2   7   2         13.48          9.61         3.05 o                         
   3   7   2         49.65         61.18         3.82 o                         
   4   7   2         75.32         69.07         3.94 o                         
   5   7   2         13.97          5.01         4.44 o                         
   6   7   2         14.67         13.26         4.58 o                         
   7   7   2          0.13          1.06         2.97 o                         
   8   7   2          1.74          0.30         4.99 o                         
   9   7   2         19.70         21.98         5.07 o                         
  -8   8   2         25.97         25.76         4.26 o                         
  -7   8   2          2.00          9.27         4.30 o                         
  -6   8   2          3.58          8.88         4.06 o                         
  -5   8   2          1.00         -2.69         4.08 o                         
  -4   8   2          3.92          1.86         3.08 o                         
  -3   8   2          8.32          0.50         3.86 o                         
  -2   8   2        161.12        173.11         4.24 o                         
  -1   8   2        279.40        291.59         4.78 o                         
   0   8   2          5.97          5.07         2.67 o                         
   1   8   2          3.66          1.28         3.11 o                         
   2   8   2          1.07          5.25         3.01 o                         
   3   8   2        186.64        201.19         4.43 o                         
   4   8   2        120.52        129.59         4.25 o                         
   5   8   2         63.00         66.57         5.11 o                         
   6   8   2         32.71         44.27         4.19 o                         
   7   8   2         11.32         15.63         4.11 o                         
   8   8   2          5.86          0.15         4.75 o                         
  -7   9   2          1.76          1.38         3.93 o                         
  -6   9   2          3.22         -0.64         4.06 o                         
  -5   9   2          5.22          4.88         5.25 o                         
  -4   9   2         40.05         45.97         4.04 o                         
  -3   9   2          3.33          3.12         3.56 o                         
  -2   9   2         18.83         28.72         3.90 o                         
  -1   9   2         73.99         78.97         4.11 o                         
   0   9   2         38.77         48.20         5.76 o                         
   1   9   2          4.52          2.94         3.93 o                         
   2   9   2         32.16         31.54         3.52 o                         
   3   9   2         64.49         69.58         4.23 o                         
   4   9   2         51.45         53.97         4.46 o                         
   5   9   2         23.41         22.02         4.03 o                         
   6   9   2          0.32         -1.36         3.37 o                         
   7   9   2          0.04          2.36         4.00 o                         
  -5  10   2          0.01          1.51         4.60 o                         
  -4  10   2          2.62         -3.93         4.34 o                         
  -3  10   2          0.65          1.28         3.78 o                         
  -2  10   2         14.75         19.96         3.71 o                         
  -1  10   2         25.54         19.39         4.45 o                         
   0  10   2         16.12          9.89         4.89 o                         
   1  10   2          0.25          1.72         3.71 o                         
   2  10   2          1.09          1.28         4.71 o                         
   3  10   2         33.21         38.87         4.90 o                         
   4  10   2         22.27         23.49         5.30 o                         
   5  10   2          1.60          7.24         4.69 o                         
  -3  11   2          3.56          1.54         5.32 o                         
  -2  11   2          4.73         -1.96         4.30 o                         
  -1  11   2         11.94         10.83         7.13 o                         
   0  11   2          0.09         -2.14         5.42 o                         
   1  11   2         16.82         15.66         5.40 o                         
   2  11   2          4.12         12.43         5.23 o                         
   3  11   2          0.55          3.36         5.60 o                         
 -12   1   3          6.75          0.03         5.84 o                         
 -11   1   3          5.48          4.99         5.87 o                         
 -10   1   3          6.71          6.28         4.76 o                         
  -9   1   3          1.87          8.20         3.73 o                         
  -8   1   3         92.80         76.75         3.60 o                         
  -7   1   3        101.85        118.97         3.92 o                         
  -6   1   3        177.67        190.06         3.37 o                         
  -5   1   3        452.83        497.17        15.05 o                         
  -4   1   3        443.36        484.39        13.70 o                         
  -3   1   3        146.96        156.99         2.07 o                         
  -2   1   3         14.61         17.49         1.16 o                         
  -1   1   3       4558.31       4371.86       101.74 o                         
   0   1   3         50.85         39.45         1.23 o                         
   1   1   3       5954.57       5851.16        15.22 o                         
   2   1   3        254.35        211.57         1.67 o                         
   3   1   3        281.47        282.82         7.88 o                         
   4   1   3         31.58         29.45         1.53 o                         
   5   1   3         12.94         15.97         2.25 o                         
   6   1   3         17.18         20.30         2.15 o                         
   7   1   3         21.69         31.94         2.87 o                         
   8   1   3         44.09         53.68         3.23 o                         
   9   1   3          6.74          6.73         3.12 o                         
  10   1   3          0.01          0.31         3.39 o                         
  11   1   3          9.30          6.83         4.17 o                         
 -11   2   3          3.98          1.44         4.87 o                         
 -10   2   3          1.93          4.67         4.05 o                         
  -9   2   3         27.02         26.36         4.60 o                         
  -8   2   3         46.26         49.17         3.63 o                         
  -7   2   3          0.29          2.68         2.59 o                         
  -6   2   3          2.05          0.26         2.76 o                         
  -5   2   3         44.42         45.44         3.38 o                         
  -4   2   3        131.75        122.52         2.39 o                         
  -3   2   3        120.01        123.91         1.92 o                         
  -2   2   3        561.80        533.82         2.32 o                         
  -1   2   3        521.64        466.37        20.54 o                         
   0   2   3       2983.63       2799.02        16.70 o                         
   1   2   3        584.56        563.68        14.56 o                         
   2   2   3        428.42        406.07         4.26 o                         
   3   2   3         31.13         32.29         1.83 o                         
   4   2   3        272.36        274.23         2.17 o                         
   5   2   3         47.38         42.16         2.31 o                         
   6   2   3          1.92          6.92         2.30 o                         
   7   2   3         14.98         19.30         3.30 o                         
   8   2   3         67.25         76.02         3.98 o                         
   9   2   3         27.39         25.42         3.72 o                         
  10   2   3          5.43          5.85         3.49 o                         
  11   2   3          4.78          3.26         4.54 o                         
 -11   3   3          0.84          0.11         4.74 o                         
 -10   3   3          2.24         -0.22         5.39 o                         
  -9   3   3         23.49         20.75         4.73 o                         
  -8   3   3          0.21          1.88         3.11 o                         
  -7   3   3         47.09         52.67         3.88 o                         
  -6   3   3          0.27         -2.70         2.98 o                         
  -5   3   3         17.98         15.26         2.80 o                         
  -4   3   3          0.08          0.57         3.04 o                         
  -3   3   3          6.90          4.97         1.40 o                         
  -2   3   3        761.97        734.96         7.36 o                         
  -1   3   3       1390.79       1306.86        14.17 o                         
   0   3   3        341.44        348.78         2.31 o                         
   1   3   3         30.29         37.28         1.40 o                         
   2   3   3       2313.88       2326.66        22.70 o                         
   3   3   3        394.07        400.60         2.44 o                         
   4   3   3         76.08         73.93         4.50 o                         
   5   3   3         10.64          9.58         2.74 o                         
   6   3   3         20.74         16.09         3.05 o                         
   7   3   3         51.13         57.63         3.76 o                         
   8   3   3          6.76          6.39         3.08 o                         
   9   3   3          1.44          1.25         3.58 o                         
  10   3   3         31.40         36.16         4.55 o                         
  11   3   3          6.85          3.81         4.49 o                         
 -11   4   3          0.00          4.95         5.25 o                         
 -10   4   3          8.27          6.69         4.61 o                         
  -9   4   3         31.25         21.59         4.65 o                         
  -8   4   3         84.42         79.02         4.35 o                         
  -7   4   3          0.17         -0.61         2.63 o                         
  -6   4   3          9.70         16.43         3.58 o                         
  -5   4   3        404.06        396.57         4.12 o                         
  -4   4   3         28.07         26.20         3.83 o                         
  -3   4   3         25.57         27.34         1.72 o                         
  -2   4   3        206.40        196.47         2.46 o                         
  -1   4   3        603.03        520.88         5.90 o                         
   0   4   3        151.83        142.83         1.59 o                         
   1   4   3          9.22         10.32         1.35 o                         
   2   4   3          4.75          5.73         1.42 o                         
   3   4   3        196.49        176.79         3.06 o                         
   4   4   3         79.70         86.64         3.47 o                         
   5   4   3         41.78         35.28         2.86 o                         
   6   4   3          3.11          2.52         2.46 o                         
   7   4   3          0.21          0.37         2.57 o                         
   8   4   3         66.28         60.71         4.75 o                         
   9   4   3         13.81          4.06         4.49 o                         
  10   4   3          1.86         -4.82         4.82 o                         
  11   4   3          3.66          0.16         4.86 o                         
 -10   5   3          4.31          1.48         4.38 o                         
  -9   5   3          5.63          0.98         4.74 o                         
  -8   5   3          2.82          4.88         3.68 o                         
  -7   5   3          3.61          7.24         2.86 o                         
  -6   5   3        351.13        365.34        26.73 o                         
  -5   5   3         14.29         10.41         6.29 o                         
  -4   5   3        627.31        653.52        19.21 o                         
  -3   5   3         30.66         31.16         2.88 o                         
  -2   5   3          2.96          1.95         1.71 o                         
  -1   5   3         64.99         66.40         1.83 o                         
   0   5   3        142.22        146.77         2.12 o                         
   1   5   3         47.62         55.63         2.15 o                         
   2   5   3         62.99         70.68         2.38 o                         
   3   5   3        124.30        123.32         2.93 o                         
   4   5   3         14.94         20.73         2.86 o                         
   5   5   3         13.55          8.37         3.26 o                         
   6   5   3         59.16         55.33         3.94 o                         
   7   5   3         39.25         48.06         4.09 o                         
   8   5   3          0.78          6.65         4.26 o                         
   9   5   3          1.38          3.73         4.03 o                         
  10   5   3          1.36          4.21         4.34 o                         
 -10   6   3         74.25         56.81         6.77 o                         
  -9   6   3          6.75          9.32         5.65 o                         
  -8   6   3         20.20         17.62         4.76 o                         
  -7   6   3          1.02         -0.15         3.25 o                         
  -6   6   3          0.18          2.87         2.91 o                         
  -5   6   3         33.37         42.03         3.87 o                         
  -4   6   3        106.47        101.04         2.87 o                         
  -3   6   3         23.70         19.97         2.65 o                         
  -2   6   3          1.56         -0.50         2.05 o                         
  -1   6   3          2.80          6.60         2.02 o                         
   0   6   3         15.09         15.97         2.09 o                         
   1   6   3         80.88        104.05         2.99 o                         
   2   6   3         67.30         64.43         3.04 o                         
   3   6   3         40.42         48.50         3.08 o                         
   4   6   3          2.30          1.43         2.55 o                         
   5   6   3          6.39          7.80         2.46 o                         
   6   6   3          0.13         -2.73         3.50 o                         
   7   6   3          2.48          5.83         3.32 o                         
   8   6   3          3.31          2.31         4.91 o                         
   9   6   3          0.63         -5.70         5.70 o                         
  10   6   3          0.00         -0.44         4.90 o                         
  -9   7   3         14.20         24.76         4.69 o                         
  -8   7   3          5.54         -0.27         4.56 o                         
  -7   7   3         26.88         24.88         3.62 o                         
  -6   7   3          4.11          5.70         4.06 o                         
  -5   7   3          7.08          0.29         3.08 o                         
  -4   7   3        209.08        200.79         4.20 o                         
  -3   7   3         30.97         31.14         3.12 o                         
  -2   7   3          0.10          3.18         2.37 o                         
  -1   7   3         29.38         31.91         2.44 o                         
   0   7   3         25.99         27.05         2.81 o                         
   1   7   3        172.94        175.51         3.92 o                         
   2   7   3          9.30          6.48         2.86 o                         
   3   7   3         92.23         77.30         3.55 o                         
   4   7   3         66.40         60.85         4.65 o                         
   5   7   3          0.86          4.63         3.00 o                         
   6   7   3         67.38         70.64         4.56 o                         
   7   7   3          1.94         -0.42         3.49 o                         
   8   7   3          0.00          0.36         4.46 o                         
   9   7   3          1.76          1.69         4.59 o                         
  -8   8   3          1.85          4.45         3.90 o                         
  -7   8   3          0.56          2.06         3.87 o                         
  -6   8   3          3.94          2.66         3.87 o                         
  -5   8   3          0.55          0.36         3.68 o                         
  -4   8   3         12.77         13.79         3.02 o                         
  -3   8   3         72.42         67.10         2.85 o                         
  -2   8   3         14.69         19.60         3.23 o                         
  -1   8   3          0.00          0.03         2.69 o                         
   0   8   3         76.20         68.20         4.16 o                         
   1   8   3          7.24          6.09         3.13 o                         
   2   8   3          0.10          4.78         2.96 o                         
   3   8   3         34.75         32.19         3.85 o                         
   4   8   3          7.97         10.80         4.02 o                         
   5   8   3         12.76         14.65         4.51 o                         
   6   8   3          0.01         -0.06         3.04 o                         
   7   8   3          0.26         -0.64         3.76 o                         
   8   8   3          0.03         -3.09         3.79 o                         
  -7   9   3         13.68         10.89         4.84 o                         
  -6   9   3          4.28         -1.41         5.25 o                         
  -5   9   3          9.69         15.22         4.61 o                         
  -4   9   3          0.55         -0.79         3.40 o                         
  -3   9   3         39.84         41.28         3.54 o                         
  -2   9   3          0.12          4.19         3.62 o                         
  -1   9   3         77.65         71.10         3.54 o                         
   0   9   3         19.72         24.01         4.26 o                         
   1   9   3         10.57         13.80         3.41 o                         
   2   9   3          7.28         -3.46         5.15 o                         
   3   9   3         20.49         20.06         4.63 o                         
   4   9   3          0.81          2.52         4.56 o                         
   5   9   3         16.65         10.01         5.21 o                         
   6   9   3          1.02          0.02         3.43 o                         
   7   9   3          5.16          0.49         4.61 o                         
  -5  10   3         30.77         29.77         5.16 o                         
  -4  10   3          4.10          2.19         3.96 o                         
  -3  10   3          3.69         -1.24         4.48 o                         
  -2  10   3          2.22          0.87         3.78 o                         
  -1  10   3          1.83          1.92         5.87 o                         
   0  10   3          0.03         -1.90         4.20 o                         
   1  10   3          0.08         -4.90         4.90 o                         
   2  10   3          0.06          3.43         3.78 o                         
   3  10   3          0.48          1.02         3.74 o                         
   4  10   3         22.14         22.51         5.29 o                         
   5  10   3          0.05         -0.28         4.64 o                         
  -3  11   3          0.73          6.15         6.94 o                         
  -2  11   3          3.08         -0.72         5.37 o                         
  -1  11   3          0.32         -1.26         4.84 o                         
   0  11   3          0.05         -2.85         4.84 o                         
   1  11   3          2.93          7.33         4.14 o                         
   2  11   3          3.41          6.75         4.61 o                         
 -12   0   4          0.32         -5.86         8.22 o                         
 -11   0   4          0.03         -4.25         7.83 o                         
 -10   0   4          0.51          4.61         7.12 o                         
  -9   0   4        143.00        143.44         7.77 o                         
  -8   0   4        380.23        381.27         8.02 o                         
  -7   0   4         38.42         33.41         3.93 o                         
  -6   0   4         26.04         29.98         4.17 o                         
  -5   0   4        348.42        405.31         5.08 o                         
  -4   0   4        364.43        389.87         4.26 o                         
  -3   0   4        303.06        290.25         3.37 o                         
  -2   0   4        131.43        114.26         2.24 o                         
   0   0   4       1260.01       2717.50         4.89 o                         
   1   0   4         85.48         75.53         1.05 o                         
   2   0   4        946.46        846.80        11.07 o                         
   3   0   4         19.74         16.34         1.55 o                         
   4   0   4         96.99        121.23         3.97 o                         
   5   0   4        978.26       1013.73        26.15 o                         
   6   0   4        121.81        124.34        11.07 o                         
   7   0   4        512.66        516.95        14.51 o                         
   8   0   4          8.63          8.39         3.41 o                         
   9   0   4          0.01         -1.15         4.16 o                         
  10   0   4         20.95         27.66         5.87 o                         
  11   0   4         11.51         10.16         5.31 o                         
 -11   1   4          8.73          4.47         5.97 o                         
 -10   1   4         13.09         12.29         9.30 o                         
  -9   1   4         20.15         24.72         4.35 o                         
  -8   1   4          9.00          6.27         2.96 o                         
  -7   1   4          5.61          2.96         2.61 o                         
  -6   1   4        114.32        106.46         5.32 o                         
  -5   1   4         22.27         18.40         2.49 o                         
  -4   1   4        112.71        120.47         3.51 o                         
  -3   1   4        133.84        137.19         7.15 o                         
  -2   1   4         73.59         58.10         1.26 o                         
  -1   1   4        133.54        141.58         2.38 o                         
   0   1   4        116.31        116.05         1.54 o                         
   1   1   4         85.50         80.56         2.24 o                         
   2   1   4        863.16        835.37         8.64 o                         
   3   1   4        613.18        548.76         3.64 o                         
   4   1   4        503.81        495.45         8.93 o                         
   5   1   4         38.46         37.77         1.98 o                         
   6   1   4        159.12        152.30         3.46 o                         
   7   1   4         32.19         38.55         6.70 o                         
   8   1   4        180.03        181.86         5.51 o                         
   9   1   4         12.72         18.16         3.49 o                         
  10   1   4         10.28          8.04         4.19 o                         
  11   1   4         21.91         17.20         4.86 o                         
 -11   2   4          0.06         -0.59         4.11 o                         
 -10   2   4          6.14          5.09         4.68 o                         
  -9   2   4          0.32          7.09         4.26 o                         
  -8   2   4          4.25          7.64         3.74 o                         
  -7   2   4         38.88         44.49         2.63 o                         
  -6   2   4         22.70         27.14         3.09 o                         
  -5   2   4         37.09         42.41         2.38 o                         
  -4   2   4        132.58        133.78        10.35 o                         
  -3   2   4       1355.24       1346.70        42.53 o                         
  -2   2   4        325.60        327.03         7.21 o                         
  -1   2   4         29.65         28.13         3.32 o                         
   0   2   4       1739.88       1775.97        23.09 o                         
   1   2   4          7.33         10.77         1.44 o                         
   2   2   4       1218.29       1194.43        12.17 o                         
   3   2   4        515.84        502.26         4.74 o                         
   4   2   4        138.34        138.73         1.90 o                         
   5   2   4         51.33         53.35         2.25 o                         
   6   2   4          7.73          7.98         1.94 o                         
   7   2   4         46.53         39.26         3.48 o                         
   8   2   4         80.72         86.32         3.88 o                         
   9   2   4          3.67          7.50         3.30 o                         
  10   2   4          3.00          5.55         3.74 o                         
  11   2   4          3.33         -3.32         4.60 o                         
 -11   3   4          0.06          1.48         4.18 o                         
 -10   3   4         12.74         14.46         4.00 o                         
  -9   3   4         10.40          8.50         3.68 o                         
  -8   3   4         43.59         47.03         4.00 o                         
  -7   3   4        156.44        179.97         4.14 o                         
  -6   3   4         43.90         43.03         3.51 o                         
  -5   3   4          0.40         -2.59         2.59 o                         
  -4   3   4         29.09         26.89         3.66 o                         
  -3   3   4         74.19         66.36         1.82 o                         
  -2   3   4       1515.90       1417.10         8.80 o                         
  -1   3   4         88.50         91.26         1.55 o                         
   0   3   4         65.18         63.94         1.16 o                         
   1   3   4        129.83        116.72         1.48 o                         
   2   3   4          3.33          3.73         1.21 o                         
   3   3   4         72.47         66.02         1.64 o                         
   4   3   4        792.20        846.13         7.28 o                         
   5   3   4         22.68         19.65         2.90 o                         
   6   3   4          0.45         -0.47         2.46 o                         
   7   3   4          0.48          1.14         2.77 o                         
   8   3   4          1.67         -0.68         3.72 o                         
   9   3   4         13.16         13.07         4.70 o                         
  10   3   4          5.76          5.97         5.49 o                         
  11   3   4          5.06          7.13         4.88 o                         
 -11   4   4          0.35          3.05         5.16 o                         
 -10   4   4          9.97          6.41         5.38 o                         
  -9   4   4          3.25          1.77         4.15 o                         
  -8   4   4         14.69         19.45         3.44 o                         
  -7   4   4        116.44        133.88         4.75 o                         
  -6   4   4          4.04          6.09         3.24 o                         
  -5   4   4         83.27         79.43         7.16 o                         
  -4   4   4          1.38          3.61         2.38 o                         
  -3   4   4        206.26        219.17         5.29 o                         
  -2   4   4        118.41         98.01         1.67 o                         
  -1   4   4        181.59        188.43         3.56 o                         
   0   4   4         79.63         87.98         3.11 o                         
   1   4   4        102.32        105.11         2.14 o                         
   2   4   4          7.60         10.08         1.72 o                         
   3   4   4        551.29        571.41         8.20 o                         
   4   4   4       1133.28       1150.80         5.84 o                         
   5   4   4         72.35         74.16         3.01 o                         
   6   4   4         31.76         36.05         2.65 o                         
   7   4   4         72.45         72.41         3.27 o                         
   8   4   4          1.44          5.10         4.11 o                         
   9   4   4          3.26          0.29         3.65 o                         
  10   4   4         13.23         20.60         5.29 o                         
  11   4   4          4.73          3.66         6.38 o                         
 -10   5   4          1.81          1.67         5.33 o                         
  -9   5   4         63.97         59.97         6.77 o                         
  -8   5   4         36.87         40.66         4.18 o                         
  -7   5   4          4.67          7.13         3.14 o                         
  -6   5   4        108.71        101.28        16.11 o                         
  -5   5   4         32.13         39.54         3.21 o                         
  -4   5   4        240.57        232.12         3.35 o                         
  -3   5   4         42.91         50.52         2.52 o                         
  -2   5   4         23.84         20.36         2.11 o                         
  -1   5   4         17.31         18.44         1.87 o                         
   0   5   4         29.38         20.10         1.66 o                         
   1   5   4          5.02          5.41         2.23 o                         
   2   5   4          7.61          4.16         2.58 o                         
   3   5   4          1.06          1.87         2.01 o                         
   4   5   4          2.14         -1.93         2.65 o                         
   5   5   4          5.59         -0.36         2.69 o                         
   6   5   4         11.59         11.62         3.58 o                         
   7   5   4          9.21         10.92         3.62 o                         
   8   5   4         33.16         23.94         3.86 o                         
   9   5   4          0.81          1.18         4.10 o                         
  10   5   4          0.89          3.20         4.74 o                         
 -10   6   4          1.67          2.75         4.92 o                         
  -9   6   4          3.08          2.64         5.05 o                         
  -8   6   4         44.34         43.03         4.72 o                         
  -7   6   4          0.01          1.66         3.15 o                         
  -6   6   4          4.86          6.56         2.74 o                         
  -5   6   4         37.93         34.13         3.35 o                         
  -4   6   4         50.17         47.64         3.46 o                         
  -3   6   4        232.95        204.49         4.60 o                         
  -2   6   4          0.12         -0.02         2.10 o                         
  -1   6   4        120.52        119.71         3.60 o                         
   0   6   4        113.28        105.16         2.55 o                         
   1   6   4         57.00         58.81         2.62 o                         
   2   6   4          0.97         -2.94         3.20 o                         
   3   6   4         15.21         21.03         2.94 o                         
   4   6   4         18.58         22.71         2.46 o                         
   5   6   4         38.73         44.49         2.91 o                         
   6   6   4          5.30          4.86         2.74 o                         
   7   6   4         23.16         16.68         3.59 o                         
   8   6   4          1.34         -1.86         4.62 o                         
   9   6   4          0.20         -0.17         4.41 o                         
  10   6   4          0.12         -3.10         9.43 o                         
  -9   7   4          5.43          7.32         4.05 o                         
  -8   7   4          0.63          0.96         3.84 o                         
  -7   7   4         17.50         24.39         3.66 o                         
  -6   7   4         31.61         29.93         4.02 o                         
  -5   7   4         27.64         28.80         4.01 o                         
  -4   7   4         13.41          9.01         3.26 o                         
  -3   7   4          8.47          9.11         3.03 o                         
  -2   7   4          0.93         -1.35         2.21 o                         
  -1   7   4        204.13        197.84         3.24 o                         
   0   7   4        142.63        144.52         3.87 o                         
   1   7   4          0.66          2.36         2.65 o                         
   2   7   4        167.35        172.85         4.61 o                         
   3   7   4        187.99        177.93         8.85 o                         
   4   7   4          0.83          4.04         3.04 o                         
   5   7   4          1.65          1.93         2.69 o                         
   6   7   4          5.05          2.19         2.79 o                         
   7   7   4          0.08         -0.92         2.99 o                         
   8   7   4          6.92          3.43         5.24 o                         
   9   7   4          0.47          2.46         4.84 o                         
  -8   8   4         26.08         28.05         5.06 o                         
  -7   8   4         13.94         23.93         4.69 o                         
  -6   8   4         13.90          8.58         3.71 o                         
  -5   8   4          7.78          9.33         4.35 o                         
  -4   8   4         10.15          8.33         3.02 o                         
  -3   8   4          4.79         -0.46         3.36 o                         
  -2   8   4         22.89         24.84         3.32 o                         
  -1   8   4          1.56          2.40         3.24 o                         
   0   8   4          6.49         11.16         3.15 o                         
   1   8   4          0.15         -2.75         2.75 o                         
   2   8   4         17.57         17.04         2.99 o                         
   3   8   4         53.25         51.22         3.40 o                         
   4   8   4         71.27         75.56         4.26 o                         
   5   8   4         12.64         15.31         3.38 o                         
   6   8   4          5.70          1.17         3.19 o                         
   7   8   4          4.30          3.64         3.37 o                         
   8   8   4          0.00          4.58         4.73 o                         
  -7   9   4         11.90          8.58         5.84 o                         
  -6   9   4          9.91         14.28         5.23 o                         
  -5   9   4          8.09          6.63         3.85 o                         
  -4   9   4          0.63          1.97         4.48 o                         
  -3   9   4          9.31         11.33         3.66 o                         
  -2   9   4         36.21         40.14         3.17 o                         
  -1   9   4         10.54         11.55         3.46 o                         
   0   9   4         14.38         12.39         3.88 o                         
   1   9   4          2.53         -1.60         3.42 o                         
   2   9   4         12.58         11.33         3.79 o                         
   3   9   4         11.13          8.96         3.22 o                         
   4   9   4         46.67         53.49         3.89 o                         
   5   9   4         13.20         11.22         4.11 o                         
   6   9   4          0.94          1.40         4.21 o                         
   7   9   4          0.27         -6.99         8.19 o                         
  -5  10   4          0.27          0.53         4.37 o                         
  -4  10   4          1.38         -0.49         4.02 o                         
  -3  10   4          1.48         -0.21         3.67 o                         
  -2  10   4         10.56          5.80         4.64 o                         
  -1  10   4          8.00         11.19         4.66 o                         
   0  10   4          0.74         -0.87         4.38 o                         
   1  10   4          0.09         -0.74         3.90 o                         
   2  10   4          0.29         -0.83         5.49 o                         
   3  10   4         15.32         26.85         4.20 o                         
   4  10   4         42.12         45.71         5.05 o                         
   5  10   4          0.08         -2.16         4.33 o                         
  -2  11   4          1.78          2.38         4.82 o                         
  -1  11   4          2.95          2.69         4.86 o                         
   0  11   4          6.18          4.79         5.45 o                         
   1  11   4          1.37          1.77         5.37 o                         
   2  11   4          1.22          0.54         5.60 o                         
 -11   1   5          1.97          0.43         5.80 o                         
 -10   1   5          0.04         -4.07         4.09 o                         
  -9   1   5         25.81         27.41         5.84 o                         
  -8   1   5         82.94         79.14         7.55 o                         
  -7   1   5          9.73          6.18         2.62 o                         
  -6   1   5        102.93        106.78         3.34 o                         
  -5   1   5          9.31          6.50         2.07 o                         
  -4   1   5         20.81         14.48         1.75 o                         
  -3   1   5        304.03        323.74         3.25 o                         
  -2   1   5         60.18         70.53         1.92 o                         
  -1   1   5        242.26        269.54         2.92 o                         
   0   1   5        264.00        247.79         1.92 o                         
   1   1   5        121.20        218.94        37.89 o                         
   2   1   5        243.18        216.85         3.62 o                         
   3   1   5         23.69         24.92         1.22 o                         
   4   1   5        158.63        159.29         1.89 o                         
   5   1   5        251.09        247.67         2.59 o                         
   6   1   5         31.71         35.83         2.50 o                         
   7   1   5          3.68          1.77         2.55 o                         
   8   1   5          2.05          1.80         3.34 o                         
   9   1   5          0.02         -4.25         4.25 o                         
  10   1   5          1.16          1.67         3.84 o                         
  11   1   5         17.31         19.44         3.93 o                         
 -11   2   5          1.00         -3.31         4.91 o                         
 -10   2   5          1.98          3.46         3.74 o                         
  -9   2   5          1.15         -0.54         3.37 o                         
  -8   2   5          2.50          0.95         2.98 o                         
  -7   2   5         28.74         28.53         3.53 o                         
  -6   2   5         43.44         36.69         2.97 o                         
  -5   2   5        246.60        284.13         3.61 o                         
  -4   2   5         63.00         67.83         3.81 o                         
  -3   2   5        356.34        329.80        11.03 o                         
  -2   2   5        737.48        826.52        27.12 o                         
  -1   2   5       3420.28       3184.74        76.92 o                         
   0   2   5        286.19        269.71         9.55 o                         
   1   2   5         27.27         29.58         1.82 o                         
   2   2   5        139.22        125.22         1.28 o                         
   3   2   5        140.70        159.79         2.24 o                         
   4   2   5        173.96        170.61         2.50 o                         
   5   2   5         34.65         37.94         2.22 o                         
   6   2   5         20.02         21.82         2.03 o                         
   7   2   5         68.98         72.55         2.83 o                         
   8   2   5         25.32         30.73         4.24 o                         
   9   2   5          4.06          5.69         4.57 o                         
  10   2   5          4.37          4.18         3.59 o                         
  11   2   5          0.07         -1.68         5.68 o                         
 -11   3   5          0.00          0.76         4.95 o                         
 -10   3   5          0.01          9.76         5.02 o                         
  -9   3   5          0.00          0.09         3.80 o                         
  -8   3   5         10.42          3.96         4.15 o                         
  -7   3   5         68.71         97.80         4.03 o                         
  -6   3   5        115.28        115.75         3.77 o                         
  -5   3   5         78.74         86.22         5.42 o                         
  -4   3   5         62.25         55.83         2.06 o                         
  -3   3   5         25.95         27.39         2.08 o                         
  -2   3   5        451.20        403.63        18.15 o                         
  -1   3   5       2625.40       2572.06       129.94 o                         
   0   3   5       1376.13       1340.53        16.24 o                         
   1   3   5          6.33          5.74         0.76 o                         
   2   3   5         29.11         24.33         1.50 o                         
   3   3   5          4.15          6.88         2.28 o                         
   4   3   5        861.91        907.93         5.12 o                         
   5   3   5        446.89        474.30        11.16 o                         
   6   3   5         65.20         60.40         3.42 o                         
   7   3   5          4.97          9.25         2.65 o                         
   8   3   5          0.44         -0.34         3.17 o                         
   9   3   5          0.58          2.78         3.52 o                         
  10   3   5          3.98          5.41         4.19 o                         
  11   3   5          3.66          0.76         4.77 o                         
 -11   4   5          0.21          4.53         4.57 o                         
 -10   4   5         33.87         39.02         4.49 o                         
  -9   4   5          5.47         11.30         3.67 o                         
  -8   4   5         16.37         16.86         4.25 o                         
  -7   4   5        196.30        214.36         4.49 o                         
  -6   4   5        187.59        187.71         3.69 o                         
  -5   4   5        260.76        266.07        11.76 o                         
  -4   4   5          0.30          2.69         2.11 o                         
  -3   4   5          1.36          0.91         1.51 o                         
  -2   4   5         44.45         44.27         1.53 o                         
  -1   4   5         35.53         44.29         3.70 o                         
   0   4   5        596.15        615.57         3.91 o                         
   1   4   5         32.14         30.29         1.53 o                         
   2   4   5        402.18        403.58         3.49 o                         
   3   4   5         30.18         35.04         2.19 o                         
   4   4   5        182.99        196.16         3.13 o                         
   5   4   5        156.37        158.28         2.70 o                         
   6   4   5         13.39          8.98         2.71 o                         
   7   4   5          6.17          7.05         3.36 o                         
   8   4   5          0.16         -2.16         4.07 o                         
   9   4   5          2.89         -0.88         4.38 o                         
  10   4   5          9.41          9.47         4.18 o                         
 -10   5   5          6.07          5.24         4.95 o                         
  -9   5   5         52.58         73.94         5.91 o                         
  -8   5   5         42.55         43.37         4.92 o                         
  -7   5   5         18.96         15.85         3.31 o                         
  -6   5   5         14.45         15.60         3.31 o                         
  -5   5   5         11.81         13.56         2.33 o                         
  -4   5   5         22.51         27.46         3.02 o                         
  -3   5   5          7.56         11.45         1.88 o                         
  -2   5   5        249.60        270.80         3.05 o                         
  -1   5   5          0.04          3.39         1.53 o                         
   0   5   5         23.23         25.92         2.08 o                         
   1   5   5         27.08         25.35         2.03 o                         
   2   5   5        130.99        123.50         2.14 o                         
   3   5   5        197.64        188.41         2.37 o                         
   4   5   5         34.33         26.81         2.72 o                         
   5   5   5        238.06        238.82         4.37 o                         
   6   5   5         97.36        117.79         4.56 o                         
   7   5   5          0.22          0.17         3.41 o                         
   8   5   5          1.17          0.10         3.50 o                         
   9   5   5          5.13          3.10         4.32 o                         
  10   5   5          1.41          1.19         4.55 o                         
  -9   6   5          5.34          4.13         4.23 o                         
  -8   6   5          1.14          4.67         3.44 o                         
  -7   6   5          2.40          3.42         3.25 o                         
  -6   6   5          0.09          1.03         2.76 o                         
  -5   6   5        212.25        209.72         6.91 o                         
  -4   6   5         15.15         14.98         2.34 o                         
  -3   6   5         16.19         15.63         3.32 o                         
  -2   6   5          2.69          3.17         2.61 o                         
  -1   6   5          3.01          1.46         2.40 o                         
   0   6   5        201.17        190.59         2.67 o                         
   1   6   5        114.00        122.64         2.83 o                         
   2   6   5        159.47        144.67         2.78 o                         
   3   6   5         17.06          9.42         2.51 o                         
   4   6   5         74.14         63.96         2.61 o                         
   5   6   5          3.00          1.29         2.10 o                         
   6   6   5         43.24         50.26         3.62 o                         
   7   6   5          0.70          1.53         3.93 o                         
   8   6   5          0.13         -0.38         3.94 o                         
   9   6   5          3.37         -4.20         4.61 o                         
  -9   7   5         52.59         46.19         6.69 o                         
  -8   7   5          6.63          6.64         3.49 o                         
  -7   7   5          0.01         -1.92         4.70 o                         
  -6   7   5          0.16         -1.22         3.08 o                         
  -5   7   5          1.94         -0.05         2.82 o                         
  -4   7   5         15.61         20.24         3.36 o                         
  -3   7   5        162.97        158.81         3.00 o                         
  -2   7   5        209.07        199.73         3.68 o                         
  -1   7   5          1.06          1.57         2.68 o                         
   0   7   5        124.47        127.37         3.19 o                         
   1   7   5        171.39        196.23         3.72 o                         
   2   7   5         28.16         27.42         2.62 o                         
   3   7   5         12.26         16.14         3.12 o                         
   4   7   5         15.71         14.03         2.31 o                         
   5   7   5          1.52          2.35         2.85 o                         
   6   7   5          0.13          1.98         2.94 o                         
   7   7   5          3.82          7.13         4.29 o                         
   8   7   5          0.85         -1.02         4.02 o                         
  -8   8   5          3.44          5.69         4.10 o                         
  -7   8   5          0.98         -0.46         4.13 o                         
  -6   8   5         10.32          5.01         4.15 o                         
  -5   8   5          4.14          4.01         3.63 o                         
  -4   8   5          2.05          3.52         3.84 o                         
  -3   8   5         12.96         17.65         3.68 o                         
  -2   8   5          0.14         -2.60         2.60 o                         
  -1   8   5         91.19         94.31         4.00 o                         
   0   8   5         20.27         11.97         5.68 o                         
   1   8   5         26.34         36.46         3.45 o                         
   2   8   5         20.15         20.24         3.05 o                         
   3   8   5         34.38         38.52         3.48 o                         
   4   8   5          9.58          7.92         5.97 o                         
   5   8   5         17.24         17.88         3.17 o                         
   6   8   5          0.98          5.12         3.20 o                         
   7   8   5          0.06          4.27         3.73 o                         
  -6   9   5          0.34          1.69         3.89 o                         
  -5   9   5          5.46          7.73         3.88 o                         
  -4   9   5          8.15         15.76         3.42 o                         
  -3   9   5          0.04         -1.18         3.03 o                         
  -2   9   5          0.64          1.30         3.08 o                         
  -1   9   5          2.09         -4.08         4.08 o                         
   0   9   5         16.36         19.74         3.83 o                         
   1   9   5          3.41          1.37         3.24 o                         
   2   9   5          1.67          2.36         3.24 o                         
   3   9   5         11.98          9.69         5.02 o                         
   4   9   5         34.70         40.08         4.21 o                         
   5   9   5         40.93         37.34         3.56 o                         
   6   9   5          1.58          0.60         3.79 o                         
  -5  10   5         15.47         13.08         6.96 o                         
  -4  10   5          1.85          1.67         4.09 o                         
  -3  10   5          1.59          0.61         4.26 o                         
  -2  10   5          0.02         -4.72         4.72 o                         
  -1  10   5          2.27          4.52         4.27 o                         
   0  10   5          0.53         -3.64         4.19 o                         
   1  10   5          7.81         -0.87         4.50 o                         
   2  10   5         32.31         34.03         4.34 o                         
   3  10   5          0.16          0.74         3.98 o                         
   4  10   5         26.04         23.37         4.59 o                         
 -11   0   6          2.28         -3.52         8.18 o                         
 -10   0   6         17.78         10.44         7.86 o                         
  -9   0   6          5.75          1.92         6.49 o                         
  -8   0   6        121.63        131.73         5.48 o                         
  -7   0   6         71.52         80.80         5.21 o                         
  -6   0   6         11.92         10.99         4.45 o                         
  -5   0   6         49.19         59.28         3.27 o                         
  -4   0   6          7.98          2.67         2.68 o                         
  -3   0   6        362.75        377.74         3.73 o                         
  -1   0   6        219.67        259.08         2.50 o                         
   0   0   6          0.02          2.06         1.44 o                         
   1   0   6         23.25         42.10         1.23 o                         
   2   0   6        596.58        536.06         6.83 o                         
   3   0   6         36.79         44.10         4.51 o                         
   4   0   6          0.32          0.65         1.88 o                         
   5   0   6          0.01         -2.41         2.41 o                         
   6   0   6          4.02          6.51         2.83 o                         
   7   0   6        123.93        113.31         7.00 o                         
   8   0   6         33.16         48.64         5.76 o                         
   9   0   6          8.68          7.37         4.67 o                         
  10   0   6          0.88          4.30         4.64 o                         
  11   0   6         22.19         16.64         5.64 o                         
 -11   1   6          2.36         -0.19         5.12 o                         
 -10   1   6          0.77         -0.16         4.62 o                         
  -9   1   6          1.20          1.39         4.62 o                         
  -8   1   6         10.08          5.74         3.99 o                         
  -7   1   6         58.98         62.61         7.09 o                         
  -6   1   6        123.98        123.65         3.26 o                         
  -5   1   6         29.90         28.33         2.45 o                         
  -4   1   6        109.64        114.71         2.65 o                         
  -3   1   6         10.53         10.52         2.11 o                         
  -2   1   6          0.01          0.07         1.22 o                         
  -1   1   6        305.25        546.09       167.34 o                         
   0   1   6         16.00         12.06         1.38 o                         
   1   1   6        312.30        550.22       140.95 o                         
   2   1   6          0.04          1.67         1.13 o                         
   3   1   6        288.00        304.80         1.94 o                         
   4   1   6          3.72          1.53         1.61 o                         
   5   1   6          9.47         10.44         1.71 o                         
   6   1   6        383.22        411.59         4.22 o                         
   7   1   6          7.32          3.99         2.67 o                         
   8   1   6        123.70        126.82         4.39 o                         
   9   1   6          4.41          8.57         3.22 o                         
  10   1   6         20.40         22.51         4.98 o                         
  11   1   6          0.33         -1.48         3.98 o                         
 -11   2   6          0.43          2.95         5.91 o                         
 -10   2   6         14.57         14.94         5.23 o                         
  -9   2   6          2.21         -3.55         4.40 o                         
  -8   2   6         25.65         21.91         2.96 o                         
  -7   2   6        197.64        195.12         9.35 o                         
  -6   2   6         34.02         32.15         2.73 o                         
  -5   2   6        109.37         97.52         3.03 o                         
  -4   2   6         40.79         46.31         7.63 o                         
  -3   2   6          6.46          6.87         1.52 o                         
  -2   2   6          0.00          0.74         2.80 o                         
  -1   2   6         63.63         53.86         2.02 o                         
   0   2   6        440.07        450.66         6.72 o                         
   1   2   6        306.83        315.28         2.64 o                         
   2   2   6        239.92        253.08         9.54 o                         
   3   2   6          1.41          4.82         1.28 o                         
   4   2   6         86.71         95.96         1.68 o                         
   5   2   6         44.41         47.08         2.86 o                         
   6   2   6          6.92          8.64         3.02 o                         
   7   2   6         24.40         25.97         2.58 o                         
   8   2   6          0.31         -0.31         2.35 o                         
   9   2   6          2.84          4.97         3.94 o                         
  10   2   6          5.90          7.70         4.46 o                         
  11   2   6          2.34          1.75         4.77 o                         
 -11   3   6         14.61         12.61         6.44 o                         
 -10   3   6         12.23         13.75         4.15 o                         
  -9   3   6          1.35          0.41         3.56 o                         
  -8   3   6         15.49         16.87         3.55 o                         
  -7   3   6          0.10         -3.44         3.44 o                         
  -6   3   6          0.72          5.46         3.10 o                         
  -5   3   6         69.66         80.93         5.04 o                         
  -4   3   6         29.67         24.25         2.01 o                         
  -3   3   6        140.10        143.85         2.14 o                         
  -2   3   6         18.57         25.78         1.78 o                         
  -1   3   6         14.16         14.99         2.37 o                         
   0   3   6        166.67        183.91         5.00 o                         
   1   3   6        132.47        128.27         0.73 o                         
   2   3   6         17.70         17.43         1.30 o                         
   3   3   6        352.56        350.72         2.98 o                         
   4   3   6          2.52          5.05         1.74 o                         
   5   3   6         68.71         74.31         3.61 o                         
   6   3   6         53.63         55.51         3.82 o                         
   7   3   6          0.71          2.27         3.81 o                         
   8   3   6          3.51          2.28         3.49 o                         
   9   3   6          0.13         -3.25         3.68 o                         
  10   3   6          4.48          9.83         5.24 o                         
 -10   4   6          0.16         -1.77         4.87 o                         
  -9   4   6          5.70          5.95         3.78 o                         
  -8   4   6         71.14         83.04         4.63 o                         
  -7   4   6          4.17          0.01         3.71 o                         
  -6   4   6          8.00          9.22         3.02 o                         
  -5   4   6        125.85        123.34         6.50 o                         
  -4   4   6         22.55         24.43         2.19 o                         
  -3   4   6          2.81          2.42         1.65 o                         
  -2   4   6        435.56        466.58        22.37 o                         
  -1   4   6       1218.78       1230.97        47.33 o                         
   0   4   6         86.68         97.35         5.61 o                         
   1   4   6          3.39          6.85         1.02 o                         
   2   4   6        119.06         92.06         3.00 o                         
   3   4   6         38.52         33.47         2.05 o                         
   4   4   6         35.13         33.72         2.42 o                         
   5   4   6         93.67         97.34         3.01 o                         
   6   4   6        191.41        193.11         3.38 o                         
   7   4   6         43.17         45.11         3.78 o                         
   8   4   6          0.46         -4.56         4.56 o                         
   9   4   6          2.47          5.03         3.94 o                         
  10   4   6         12.28          8.10         4.52 o                         
 -10   5   6          0.13         -1.15         5.01 o                         
  -9   5   6          0.34          5.75         4.80 o                         
  -8   5   6          0.27          2.35         4.29 o                         
  -7   5   6          1.04          3.92         3.10 o                         
  -6   5   6         27.73         25.61         2.78 o                         
  -5   5   6          0.16          3.11         2.18 o                         
  -4   5   6          8.97          5.62         2.69 o                         
  -3   5   6          4.87          7.01         1.97 o                         
  -2   5   6         61.97         62.75         1.90 o                         
  -1   5   6          0.88         -1.89         1.89 o                         
   0   5   6          0.43         -1.40         1.60 o                         
   1   5   6         14.42         13.44         1.81 o                         
   2   5   6        136.78        133.56         1.74 o                         
   3   5   6         84.66         81.02         2.17 o                         
   4   5   6        262.03        253.68         2.95 o                         
   5   5   6         72.55         87.19         3.97 o                         
   6   5   6         66.99         56.17         4.39 o                         
   7   5   6         22.52         19.29         3.14 o                         
   8   5   6          0.69         -1.52         3.56 o                         
   9   5   6          5.00          4.20         4.29 o                         
  10   5   6          0.09         -0.04         5.10 o                         
  -9   6   6          0.80         -2.30         3.67 o                         
  -8   6   6          3.90         -2.07         3.35 o                         
  -7   6   6          0.57          5.43         3.10 o                         
  -6   6   6          9.89          8.32         3.66 o                         
  -5   6   6         12.92         12.32         2.64 o                         
  -4   6   6          2.64          3.23         2.31 o                         
  -3   6   6         10.51          2.65         2.83 o                         
  -2   6   6          9.29          5.66         1.92 o                         
  -1   6   6         38.44         42.77         2.16 o                         
   0   6   6         42.05         42.35         2.14 o                         
   1   6   6         13.64         15.61         2.00 o                         
   2   6   6          7.19          6.23         2.26 o                         
   3   6   6        102.43         99.07         2.46 o                         
   4   6   6         10.39         15.14         2.19 o                         
   5   6   6         10.83         12.78         2.25 o                         
   6   6   6          0.53          0.91         3.76 o                         
   7   6   6         13.93          8.78         3.89 o                         
   8   6   6          0.40         -1.31         3.82 o                         
   9   6   6          1.29         -1.08         4.31 o                         
  -8   7   6          3.39          2.28         3.73 o                         
  -7   7   6          0.01         -1.32         3.47 o                         
  -6   7   6          4.26          0.21         4.14 o                         
  -5   7   6         19.33         20.34         4.26 o                         
  -4   7   6         14.76         16.64         3.09 o                         
  -3   7   6        107.62        113.45         3.91 o                         
  -2   7   6         27.00         27.71         2.33 o                         
  -1   7   6         21.93         19.71         2.84 o                         
   0   7   6         53.67         54.76         2.86 o                         
   1   7   6        117.01        107.59         4.20 o                         
   2   7   6          5.16          4.03         2.54 o                         
   3   7   6          3.21          3.99         2.21 o                         
   4   7   6          0.03          0.14         2.54 o                         
   5   7   6          0.72         -0.61         2.59 o                         
   6   7   6          7.90          5.54         2.84 o                         
   7   7   6          3.53          5.27         3.25 o                         
   8   7   6          9.41          3.78         3.72 o                         
  -7   8   6          7.94          6.47         4.07 o                         
  -6   8   6          3.15          3.70         3.83 o                         
  -5   8   6         52.54         60.08         4.26 o                         
  -4   8   6          5.02          6.81         3.22 o                         
  -3   8   6         47.53         52.18         4.11 o                         
  -2   8   6         12.39         13.44         2.56 o                         
  -1   8   6         49.38         45.41         3.28 o                         
   0   8   6          5.67          1.31         4.14 o                         
   1   8   6          7.41          7.37         2.81 o                         
   2   8   6          5.46          5.37         2.83 o                         
   3   8   6         31.12         29.95         3.37 o                         
   4   8   6          0.09          0.37         2.44 o                         
   5   8   6          1.73         -1.43         3.19 o                         
   6   8   6          2.40          1.95         3.43 o                         
   7   8   6          1.11         -1.86         3.47 o                         
  -6   9   6          9.44         13.13         4.13 o                         
  -5   9   6          3.88         -2.66         4.99 o                         
  -4   9   6          2.91          0.02         4.39 o                         
  -3   9   6          2.79          2.13         3.45 o                         
  -2   9   6          0.35          1.12         2.91 o                         
  -1   9   6          9.06          5.45         3.55 o                         
   0   9   6          0.01         -0.93         3.24 o                         
   1   9   6          2.40          3.13         3.27 o                         
   2   9   6          2.98         -0.67         3.47 o                         
   3   9   6         37.38         34.41         3.80 o                         
   4   9   6          0.52          1.74         3.11 o                         
   5   9   6          3.01          5.35         3.34 o                         
   6   9   6          1.89          4.34         3.50 o                         
  -4  10   6          1.52          5.18         4.03 o                         
  -3  10   6          0.33         -1.06         3.77 o                         
  -2  10   6          7.72         15.28         4.53 o                         
  -1  10   6         21.49         25.71         4.77 o                         
   0  10   6          1.59          3.63         4.33 o                         
   1  10   6          0.00         -1.22         3.97 o                         
   2  10   6          0.13          3.73         3.80 o                         
   3  10   6          3.43          9.68         5.98 o                         
   4  10   6         33.72         35.71         5.66 o                         
 -11   1   7          1.78          1.25         5.43 o                         
 -10   1   7          6.65          6.00         5.67 o                         
  -9   1   7          3.41          1.83         4.28 o                         
  -8   1   7          2.04          2.65         3.87 o                         
  -7   1   7         60.01         59.71         8.85 o                         
  -6   1   7          0.63         -0.80         4.70 o                         
  -5   1   7          0.61          3.77         2.56 o                         
  -4   1   7          8.06          7.06         2.18 o                         
  -3   1   7          1.70         -2.43         2.43 o                         
  -2   1   7        403.36        415.16         3.92 o                         
  -1   1   7         38.14         87.17        25.39 o                         
   0   1   7        537.00        527.34         2.73 o                         
   1   1   7        268.49        453.39        77.91 o                         
   2   1   7         20.64         19.01         1.02 o                         
   3   1   7         91.10         93.39         2.22 o                         
   4   1   7         46.38         46.28         2.09 o                         
   5   1   7          3.32          5.54         2.56 o                         
   6   1   7        262.70        277.03         4.28 o                         
   7   1   7         33.61         28.89         2.60 o                         
   8   1   7         25.10         28.74         3.03 o                         
   9   1   7          1.22          2.47         2.88 o                         
  10   1   7          2.50          0.88         4.01 o                         
  11   1   7         10.22          4.97         4.60 o                         
 -11   2   7          0.40          3.35         5.38 o                         
 -10   2   7          2.67          1.40         4.81 o                         
  -9   2   7          1.70          4.66         4.07 o                         
  -8   2   7         53.55         58.83         7.09 o                         
  -7   2   7         77.26         85.20        16.37 o                         
  -6   2   7        518.53        504.37        45.39 o                         
  -5   2   7         46.47         50.64         2.79 o                         
  -4   2   7         24.12         21.09         2.97 o                         
  -3   2   7         55.92         54.00         2.06 o                         
  -2   2   7          0.08         -0.71         2.79 o                         
  -1   2   7          3.73          4.69         0.56 o                         
   0   2   7        135.69        132.99         2.23 o                         
   1   2   7         58.17         51.92         1.97 o                         
   2   2   7          6.34          6.52         1.11 o                         
   3   2   7          0.13         -0.62         1.29 o                         
   4   2   7          4.06          7.81         1.55 o                         
   5   2   7         40.96         45.86         2.19 o                         
   6   2   7         36.80         41.41         3.13 o                         
   7   2   7         40.87         40.67         3.26 o                         
   8   2   7          0.76         -2.87         2.87 o                         
   9   2   7          1.10          7.42         5.05 o                         
  10   2   7          5.19          2.99         4.62 o                         
 -10   3   7          1.40          6.07         5.85 o                         
  -9   3   7          8.19          7.49         3.74 o                         
  -8   3   7         10.31          5.26         3.26 o                         
  -7   3   7         62.61         59.01         3.77 o                         
  -6   3   7        796.00        855.03        34.04 o                         
  -5   3   7         82.46         78.14        11.03 o                         
  -4   3   7         76.75         80.45         3.40 o                         
  -3   3   7         24.63         25.11         1.53 o                         
  -2   3   7          4.92          1.38         3.65 o                         
  -1   3   7        936.33       1038.39         7.01 o                         
   0   3   7        265.91        263.57         3.10 o                         
   1   3   7         44.08         37.09         2.48 o                         
   2   3   7         23.98         26.35         1.16 o                         
   3   3   7          8.21         10.34         1.60 o                         
   4   3   7          2.85          4.40         3.36 o                         
   5   3   7          7.39          4.22         2.62 o                         
   6   3   7        107.86        113.46         3.57 o                         
   7   3   7          5.18          5.44         2.93 o                         
   8   3   7          4.76         -0.35         3.47 o                         
   9   3   7          8.55          7.87         3.94 o                         
  10   3   7          0.40          2.50         3.94 o                         
 -10   4   7         10.01         16.78         5.79 o                         
  -9   4   7          1.21          2.95         4.65 o                         
  -8   4   7         18.82         18.26         3.45 o                         
  -7   4   7         10.83         16.10         3.15 o                         
  -6   4   7         45.04         41.97         3.12 o                         
  -5   4   7         33.69         41.51         2.77 o                         
  -4   4   7          0.35          1.18         1.87 o                         
  -3   4   7        127.40        121.97         1.99 o                         
  -2   4   7         70.62         77.76         3.01 o                         
  -1   4   7        555.74        581.75         5.13 o                         
   0   4   7          3.03          4.43         2.95 o                         
   1   4   7          7.49          6.43         3.36 o                         
   2   4   7        105.44        108.63         1.60 o                         
   3   4   7          0.17          0.11         1.69 o                         
   4   4   7         74.56         86.96         2.56 o                         
   5   4   7         43.66         53.05         2.44 o                         
   6   4   7          3.31          0.69         2.91 o                         
   7   4   7          5.88         -0.08         3.22 o                         
   8   4   7          0.04          1.29         3.58 o                         
   9   4   7          0.44          5.46         4.51 o                         
  10   4   7          0.59          0.92         4.58 o                         
 -10   5   7          0.46         -5.45         5.45 o                         
  -9   5   7         14.50         14.34         4.85 o                         
  -8   5   7          6.13          4.61         4.20 o                         
  -7   5   7         51.23         63.21         6.06 o                         
  -6   5   7          0.97         -1.95         3.19 o                         
  -5   5   7          0.11          0.21         2.60 o                         
  -4   5   7         66.32         73.47         3.03 o                         
  -3   5   7        105.16        113.00         2.04 o                         
  -2   5   7        612.11        592.73        23.99 o                         
  -1   5   7         45.94         48.83         1.74 o                         
   0   5   7          1.10         -0.37         1.41 o                         
   1   5   7        318.63        313.73         3.29 o                         
   2   5   7          0.93         -0.24         1.38 o                         
   3   5   7        644.52        600.70         5.27 o                         
   4   5   7         35.51         37.49         2.33 o                         
   5   5   7         25.32         23.97         2.76 o                         
   6   5   7         18.37         23.59         3.35 o                         
   7   5   7         18.56         18.31         3.48 o                         
   8   5   7          5.11          8.34         4.35 o                         
   9   5   7          1.33          2.64         4.12 o                         
  -9   6   7          0.47         -0.52         4.39 o                         
  -8   6   7         19.38         16.50         4.16 o                         
  -7   6   7          0.43         -3.27         3.27 o                         
  -6   6   7         12.27          8.33         3.48 o                         
  -5   6   7          8.28         10.46         3.18 o                         
  -4   6   7          6.58          8.33         2.45 o                         
  -3   6   7        184.51        156.82         3.28 o                         
  -2   6   7          0.37         -2.16         2.16 o                         
  -1   6   7         53.71         49.23         2.20 o                         
   0   6   7         45.59         43.54         2.03 o                         
   1   6   7         71.98         78.39         1.94 o                         
   2   6   7         74.62         75.60         1.73 o                         
   3   6   7         99.84         97.65         2.63 o                         
   4   6   7        100.96        103.45         2.77 o                         
   5   6   7         65.59         50.58         3.59 o                         
   6   6   7         38.41         35.24         3.30 o                         
   7   6   7          0.13          0.73         3.59 o                         
   8   6   7         14.10          7.50         5.56 o                         
   9   6   7          8.13          2.65         4.52 o                         
  -8   7   7          3.02          7.94         3.82 o                         
  -7   7   7          8.27         10.79         3.84 o                         
  -6   7   7          8.11          9.75         3.29 o                         
  -5   7   7          2.50          2.27         3.14 o                         
  -4   7   7          4.82          3.27         3.38 o                         
  -3   7   7          0.23          2.90         3.03 o                         
  -2   7   7          1.12          1.54         2.19 o                         
  -1   7   7          0.01          0.01         2.47 o                         
   0   7   7         32.56         37.52         2.61 o                         
   1   7   7         20.95         18.61         2.34 o                         
   2   7   7          0.08          4.94         2.67 o                         
   3   7   7         38.01         33.04         2.58 o                         
   4   7   7          2.45         -0.77         2.37 o                         
   5   7   7          0.48          0.68         2.38 o                         
   6   7   7         53.44         57.17         7.15 o                         
   7   7   7         22.14         17.83         3.52 o                         
   8   7   7         10.21         10.69         3.72 o                         
  -7   8   7         10.22         12.99         5.35 o                         
  -6   8   7          8.10         15.12         3.77 o                         
  -5   8   7          0.25          3.32         3.64 o                         
  -4   8   7          0.04          3.44         3.75 o                         
  -3   8   7          4.50          4.14         3.51 o                         
  -2   8   7         43.63         33.38         2.63 o                         
  -1   8   7          9.36          8.41         3.50 o                         
   0   8   7          0.82         -4.84         4.84 o                         
   1   8   7          1.32         -0.07         2.80 o                         
   2   8   7          3.04          2.17         2.97 o                         
   3   8   7          0.41         -2.51         2.51 o                         
   4   8   7          4.33          1.00         2.84 o                         
   5   8   7          0.97          0.31         3.12 o                         
   6   8   7          0.26         -0.14         3.22 o                         
   7   8   7          0.19          2.91         4.83 o                         
  -6   9   7          2.85          3.03         6.22 o                         
  -5   9   7          1.15         -0.77         3.83 o                         
  -4   9   7          2.11          3.22         3.84 o                         
  -3   9   7          0.29          0.12         3.49 o                         
  -2   9   7         16.10         15.43         3.07 o                         
  -1   9   7         30.52         38.79         7.98 o                         
   0   9   7          2.39         -6.19         6.34 o                         
   1   9   7         13.58         13.91         3.42 o                         
   2   9   7          7.43          3.96         5.25 o                         
   3   9   7         13.62         16.19         3.21 o                         
   4   9   7          0.24         -0.34         3.02 o                         
   5   9   7          0.26         -1.24         3.51 o                         
  -3  10   7          5.97          8.06         3.80 o                         
  -2  10   7          0.53          0.89         4.30 o                         
  -1  10   7         10.58         13.99         4.42 o                         
   0  10   7          3.17          5.08         5.30 o                         
   1  10   7          0.04         -2.11         3.75 o                         
   2  10   7          7.39         10.89         4.02 o                         
   3  10   7          0.01         -0.93         4.30 o                         
 -11   0   8          1.13         -0.50         8.33 o                         
 -10   0   8          0.12         -0.42         7.97 o                         
  -9   0   8         14.83         28.04         6.41 o                         
  -8   0   8         17.92         13.29         5.41 o                         
  -7   0   8         28.05         23.81         4.46 o                         
  -6   0   8        304.25        324.73         5.50 o                         
  -5   0   8         32.50         27.38         3.96 o                         
  -4   0   8        328.90        304.97         4.83 o                         
  -3   0   8        762.89        871.73         5.58 o                         
  -2   0   8          3.08          0.60         2.11 o                         
  -1   0   8         18.99         30.36         2.10 o                         
   0   0   8          0.26          0.87         1.79 o                         
   1   0   8        760.11       1691.17        14.22 o                         
   2   0   8       1441.63       1365.91       247.63 o                         
   3   0   8          6.34         10.00         3.40 o                         
   4   0   8         17.83         24.66         2.40 o                         
   5   0   8         37.63         35.43         2.65 o                         
   6   0   8        122.45        123.80         3.60 o                         
   7   0   8        155.23        145.78         3.90 o                         
   8   0   8          1.29          5.16         3.88 o                         
   9   0   8          2.14          6.08         6.11 o                         
  10   0   8          0.64         -0.04         5.60 o                         
 -11   1   8          0.65          5.55         5.47 o                         
 -10   1   8          9.94         10.23         5.20 o                         
  -9   1   8          3.43          1.87         4.56 o                         
  -8   1   8          0.41         -0.01         3.37 o                         
  -7   1   8          3.72          2.91         3.50 o                         
  -6   1   8          9.18          9.04         3.13 o                         
  -5   1   8        183.33        196.74        11.67 o                         
  -4   1   8         72.93         69.57         2.70 o                         
  -3   1   8          1.85          2.46         2.00 o                         
  -2   1   8        224.59        226.47         3.52 o                         
  -1   1   8        105.55        209.63        63.56 o                         
   0   1   8        411.97        416.80         6.24 o                         
   1   1   8          3.96          4.24         1.25 o                         
   2   1   8          9.03          7.87         1.36 o                         
   3   1   8         85.57         87.35         3.29 o                         
   4   1   8          0.47         -0.19         1.52 o                         
   5   1   8          4.67          6.03         2.09 o                         
   6   1   8         63.69         73.14         2.55 o                         
   7   1   8          5.26          8.34         2.75 o                         
   8   1   8          1.08          0.59         2.70 o                         
   9   1   8          2.91          1.11         3.18 o                         
  10   1   8         10.41         14.06         4.58 o                         
 -10   2   8         33.40         28.92        10.74 o                         
  -9   2   8          0.88         -3.56         4.49 o                         
  -8   2   8          2.94          3.72         4.13 o                         
  -7   2   8         63.41         52.27         3.81 o                         
  -6   2   8        404.93        399.96        34.73 o                         
  -5   2   8        185.13        165.15        25.70 o                         
  -4   2   8         29.97         23.04         2.60 o                         
  -3   2   8         79.07         88.54         3.95 o                         
  -2   2   8         60.60         73.28         3.84 o                         
  -1   2   8         52.41         46.61         3.06 o                         
   0   2   8          5.47         11.87         3.08 o                         
   1   2   8         24.00         19.65         2.09 o                         
   2   2   8         50.74         53.33         1.48 o                         
   3   2   8          0.94          2.21         1.28 o                         
   4   2   8          0.49          1.57         1.52 o                         
   5   2   8         27.06         24.94         1.84 o                         
   6   2   8         33.87         27.02         2.27 o                         
   7   2   8          0.40          0.39         2.48 o                         
   8   2   8          7.37          5.02         3.01 o                         
   9   2   8          0.04         -4.30         4.30 o                         
  10   2   8         11.74         16.16         5.96 o                         
 -10   3   8         12.97         12.62         5.18 o                         
  -9   3   8          0.19         -2.88         4.76 o                         
  -8   3   8          0.00          3.05         4.29 o                         
  -7   3   8          2.42          2.28         3.91 o                         
  -6   3   8         79.06         87.61        12.52 o                         
  -5   3   8          4.17          4.40         3.55 o                         
  -4   3   8          6.08          0.77         2.30 o                         
  -3   3   8          9.84          8.33         3.65 o                         
  -2   3   8        141.14        137.52         7.84 o                         
  -1   3   8         39.65         39.57         3.29 o                         
   0   3   8        126.43        122.68         6.33 o                         
   1   3   8         73.34         67.29         7.46 o                         
   2   3   8          0.07         -2.74         2.74 o                         
   3   3   8         53.46         53.53         2.25 o                         
   4   3   8         18.92         15.87         2.13 o                         
   5   3   8         20.44         22.46         2.67 o                         
   6   3   8         17.09         19.96         2.84 o                         
   7   3   8          6.32          3.09         3.09 o                         
   8   3   8         11.33         11.83         3.93 o                         
   9   3   8         14.01          9.59         3.88 o                         
  10   3   8          1.07         -2.88         4.35 o                         
 -10   4   8          6.26         10.40         6.02 o                         
  -9   4   8          0.79          1.16         3.55 o                         
  -8   4   8          0.00          1.75         3.18 o                         
  -7   4   8         10.87          4.46         4.12 o                         
  -6   4   8         80.32         80.31         5.39 o                         
  -5   4   8         70.50         53.10         3.28 o                         
  -4   4   8         79.63         76.37         2.80 o                         
  -3   4   8        138.55        126.40         6.13 o                         
  -2   4   8        224.32        238.84         6.93 o                         
  -1   4   8        551.07        595.00         6.52 o                         
   0   4   8         13.79         21.32         3.19 o                         
   1   4   8         22.31         17.48         3.54 o                         
   2   4   8          0.18          0.34         3.30 o                         
   3   4   8          1.64          2.54         1.30 o                         
   4   4   8          5.77          1.66         1.96 o                         
   5   4   8          8.69          5.19         2.68 o                         
   6   4   8          1.44          1.75         2.99 o                         
   7   4   8          6.36          0.51         3.79 o                         
   8   4   8         16.80         18.29         3.56 o                         
   9   4   8          0.06         -0.35         3.80 o                         
  -9   5   8          2.04         -2.23         4.79 o                         
  -8   5   8          0.43          0.91         3.25 o                         
  -7   5   8          2.28          2.38         2.78 o                         
  -6   5   8          5.45          7.18         2.68 o                         
  -5   5   8          9.96         11.02         2.57 o                         
  -4   5   8          9.55          7.55         2.72 o                         
  -3   5   8         33.61         31.16         5.01 o                         
  -2   5   8         26.57         30.88         1.87 o                         
  -1   5   8         66.55         63.70         1.48 o                         
   0   5   8          0.35          2.12         2.81 o                         
   1   5   8        553.32        576.49         5.13 o                         
   2   5   8         64.79         60.56         1.49 o                         
   3   5   8          0.46         -0.42         1.67 o                         
   4   5   8         13.66         12.96         1.78 o                         
   5   5   8         30.62         30.71         3.12 o                         
   6   5   8         67.76         69.49         3.81 o                         
   7   5   8         33.35         37.82         3.81 o                         
   8   5   8          0.11          0.67         3.49 o                         
   9   5   8          0.53         -3.26         5.31 o                         
  -9   6   8          1.91          7.74         6.13 o                         
  -8   6   8          3.52          5.02         3.59 o                         
  -7   6   8          0.10          1.25         3.78 o                         
  -6   6   8          0.45          2.70         3.76 o                         
  -5   6   8         30.44         31.11         2.93 o                         
  -4   6   8         12.20         11.79         3.02 o                         
  -3   6   8         28.58         27.68         2.94 o                         
  -2   6   8         44.42         36.50         2.30 o                         
  -1   6   8          8.55         10.35         1.88 o                         
   0   6   8         11.56          7.71         1.61 o                         
   1   6   8          9.29         11.17         1.21 o                         
   2   6   8          2.35          2.65         1.29 o                         
   3   6   8         20.12         13.07         2.22 o                         
   4   6   8          4.44          6.00         2.05 o                         
   5   6   8          2.64          0.02         2.26 o                         
   6   6   8         43.91         43.61         3.21 o                         
   7   6   8         66.42         62.65         4.08 o                         
   8   6   8          3.32          4.39         4.15 o                         
  -8   7   8          2.25          2.79         4.11 o                         
  -7   7   8          5.17          4.96         3.64 o                         
  -6   7   8          7.01          9.23         3.20 o                         
  -5   7   8          1.57          0.20         2.82 o                         
  -4   7   8         29.61         32.99         3.59 o                         
  -3   7   8          1.32          0.27         2.29 o                         
  -2   7   8          2.46          5.46         2.81 o                         
  -1   7   8          1.07         -0.21         3.62 o                         
   0   7   8          1.65          1.74         2.17 o                         
   1   7   8          8.34         10.14         2.05 o                         
   2   7   8         24.33         23.07         1.81 o                         
   3   7   8          9.45          9.66         2.09 o                         
   4   7   8          0.43         -0.60         2.56 o                         
   5   7   8         18.65         20.41         2.71 o                         
   6   7   8          5.21          3.61         3.05 o                         
   7   7   8         21.64         15.02         3.41 o                         
  -7   8   8          0.83         -0.42         6.12 o                         
  -6   8   8          2.40          0.00         4.15 o                         
  -5   8   8          4.54         10.48         4.48 o                         
  -4   8   8          3.44          4.85         3.07 o                         
  -3   8   8          0.75         -2.02         3.11 o                         
  -2   8   8          0.05         -2.61         3.36 o                         
  -1   8   8         23.40         20.30         3.23 o                         
   0   8   8         10.12          8.82         2.80 o                         
   1   8   8          3.53          2.20         2.86 o                         
   2   8   8         15.76         19.26         2.38 o                         
   3   8   8          5.41          2.88         3.00 o                         
   4   8   8         11.90         16.26         2.67 o                         
   5   8   8         47.01         58.38         3.99 o                         
   6   8   8         24.02         25.19         3.46 o                         
  -5   9   8         21.01         18.58         3.85 o                         
  -4   9   8          0.44          1.82         3.36 o                         
  -3   9   8          1.32          7.91         3.25 o                         
  -2   9   8          5.60          7.28         3.55 o                         
  -1   9   8         20.82         18.70         3.70 o                         
   0   9   8         38.29         43.27         3.68 o                         
   1   9   8          0.11         -2.74         3.34 o                         
   2   9   8          1.05          3.44         2.65 o                         
   3   9   8          4.04          6.43         2.77 o                         
   4   9   8          1.51         -1.33         3.14 o                         
   5   9   8          4.76         10.24         8.09 o                         
  -2  10   8          0.25          1.33         4.52 o                         
  -1  10   8         14.58         13.85         4.49 o                         
   0  10   8          2.56          0.63         4.52 o                         
   1  10   8          0.67          0.22         4.05 o                         
   2  10   8          0.01         -3.95         4.33 o                         
 -10   1   9          0.34          2.06         5.08 o                         
  -9   1   9          5.12          2.28         4.55 o                         
  -8   1   9          0.06         -0.53         3.60 o                         
  -7   1   9         15.00         18.79         3.49 o                         
  -6   1   9        136.38        147.45         3.87 o                         
  -5   1   9         94.94         96.19         5.35 o                         
  -4   1   9        191.95        196.91        21.16 o                         
  -3   1   9        471.57        448.64        29.99 o                         
  -2   1   9         85.28         84.49        10.78 o                         
  -1   1   9          2.88          0.69         1.05 o                         
   0   1   9          5.04          9.91         2.46 o                         
   1   1   9        132.22        141.39         4.16 o                         
   2   1   9        164.51        157.15         2.62 o                         
   3   1   9         73.82         63.11         1.63 o                         
   4   1   9         75.96         76.85         1.83 o                         
   5   1   9         41.98         42.34         2.33 o                         
   6   1   9        136.58        150.73         2.57 o                         
   7   1   9         24.11         18.16         3.47 o                         
   8   1   9          1.71          0.13         2.71 o                         
   9   1   9         19.09         20.73         3.39 o                         
  10   1   9          8.97          7.49         3.75 o                         
 -10   2   9          0.41         -1.45         4.89 o                         
  -9   2   9          0.08          1.19         4.43 o                         
  -8   2   9          0.48          4.57         6.19 o                         
  -7   2   9          8.99          5.06         3.65 o                         
  -6   2   9          0.53         -2.35         2.99 o                         
  -5   2   9         20.50         18.02         4.26 o                         
  -4   2   9        108.06         94.13        10.53 o                         
  -3   2   9         15.35         15.76         4.02 o                         
  -2   2   9          0.34         -1.19         1.48 o                         
  -1   2   9         12.68         15.51         3.48 o                         
   0   2   9         24.66         23.81         2.56 o                         
   1   2   9          3.77          2.27         2.47 o                         
   2   2   9        121.23        124.14         1.48 o                         
   3   2   9         11.50         13.14         1.64 o                         
   4   2   9         13.89         15.04         1.61 o                         
   5   2   9          1.36         -0.11         1.97 o                         
   6   2   9          0.52         -2.65         2.65 o                         
   7   2   9         79.60         78.97         3.27 o                         
   8   2   9          1.26          3.16         3.36 o                         
   9   2   9          4.28          6.08         5.57 o                         
  10   2   9          0.01         -1.86         4.55 o                         
 -10   3   9          2.28          0.35         4.98 o                         
  -9   3   9          2.85          5.82         5.01 o                         
  -8   3   9          6.01         10.53         4.49 o                         
  -7   3   9         58.48         50.69         4.23 o                         
  -6   3   9         73.14         56.11         7.63 o                         
  -5   3   9        315.18        281.24        58.13 o                         
  -4   3   9        141.15        123.39         4.52 o                         
  -3   3   9         84.71         95.48         4.95 o                         
  -2   3   9          0.82         -1.12         1.12 o                         
  -1   3   9         21.41         18.82         4.06 o                         
   0   3   9          4.89          4.38         2.77 o                         
   1   3   9        600.46        595.29         9.87 o                         
   2   3   9        178.60        171.96         4.71 o                         
   3   3   9         53.56         45.94         1.78 o                         
   4   3   9        165.15        171.21         3.42 o                         
   5   3   9        205.18        226.49         3.13 o                         
   6   3   9         39.91         43.17         3.16 o                         
   7   3   9         12.75         13.76         3.52 o                         
   8   3   9          2.65          2.17         3.11 o                         
   9   3   9          0.95          3.01         4.02 o                         
  -9   4   9          0.02          2.79         5.09 o                         
  -8   4   9          2.05          4.39         4.82 o                         
  -7   4   9          0.00         -3.23         3.57 o                         
  -6   4   9          8.17         11.37         3.37 o                         
  -5   4   9          7.34          7.90         3.05 o                         
  -4   4   9          4.73          4.86         5.09 o                         
  -3   4   9         83.55         80.16         5.42 o                         
  -2   4   9         37.69         34.34         1.29 o                         
  -1   4   9          0.46          0.73         4.61 o                         
   0   4   9          0.38          4.54         3.14 o                         
   1   4   9          8.44         10.93         2.97 o                         
   2   4   9         96.90        101.08         6.27 o                         
   3   4   9         44.90         39.42         1.23 o                         
   4   4   9         41.69         45.96         2.23 o                         
   5   4   9         64.03         77.59         3.94 o                         
   6   4   9          6.26         -2.17         4.36 o                         
   7   4   9         42.72         42.42         3.37 o                         
   8   4   9          2.35         -3.20         3.98 o                         
   9   4   9         13.35         10.24         4.31 o                         
  -9   5   9         25.97          9.73         5.94 o                         
  -8   5   9          5.90          9.80         3.42 o                         
  -7   5   9          8.93          7.13         2.89 o                         
  -6   5   9          0.75          1.22         3.01 o                         
  -5   5   9          3.81          3.81         2.34 o                         
  -4   5   9          4.18          4.09         2.99 o                         
  -3   5   9        176.61        164.02         2.07 o                         
  -2   5   9        593.06        548.80        21.81 o                         
  -1   5   9          0.28          8.00         4.92 o                         
   0   5   9          6.37          8.86         3.37 o                         
   1   5   9          5.87         11.74         5.58 o                         
   2   5   9         13.60         16.73         5.37 o                         
   3   5   9         12.95         11.71         1.20 o                         
   4   5   9          2.84          2.57         2.33 o                         
   5   5   9         12.71          9.48         2.63 o                         
   6   5   9         23.17         21.61         3.26 o                         
   7   5   9         13.13         10.45         3.77 o                         
   8   5   9          1.89          3.41         3.67 o                         
  -8   6   9          7.67         13.95         3.78 o                         
  -7   6   9          1.00         -1.89         3.51 o                         
  -6   6   9          0.00          1.99         2.89 o                         
  -5   6   9          0.03          1.65         3.29 o                         
  -4   6   9          3.47          3.56         3.08 o                         
  -3   6   9         16.19          8.90         3.40 o                         
  -2   6   9         18.06         18.02         2.02 o                         
  -1   6   9         84.04         84.78         6.74 o                         
   0   6   9          5.86          2.76         5.06 o                         
   1   6   9          1.90          0.75         3.98 o                         
   2   6   9        232.95        223.79         8.60 o                         
   3   6   9          9.59         11.40         1.85 o                         
   4   6   9          6.54          5.30         1.92 o                         
   5   6   9          0.89          0.41         2.32 o                         
   6   6   9          0.64          3.06         2.82 o                         
   7   6   9         17.18          9.52         4.40 o                         
   8   6   9         10.11          4.14         4.52 o                         
  -7   7   9          5.82          5.05         3.76 o                         
  -6   7   9          8.04          9.87         3.77 o                         
  -5   7   9          1.38          3.59         3.28 o                         
  -4   7   9         15.14         15.09         3.57 o                         
  -3   7   9          1.29          2.74         3.30 o                         
  -2   7   9         89.44         79.15         7.11 o                         
  -1   7   9          0.01          3.42         1.79 o                         
   0   7   9          0.10         -0.37         4.33 o                         
   1   7   9          0.00          0.28         4.04 o                         
   2   7   9          1.84          2.07         1.34 o                         
   3   7   9          3.32          3.63         1.78 o                         
   4   7   9         15.74         17.57         2.97 o                         
   5   7   9         26.04         27.21         2.75 o                         
   6   7   9          8.29          6.99         2.84 o                         
   7   7   9          7.39          5.70         3.44 o                         
  -6   8   9          0.02          6.09         4.85 o                         
  -5   8   9          0.90          0.35         4.12 o                         
  -4   8   9          0.74          0.71         3.03 o                         
  -3   8   9         16.61         12.93         3.54 o                         
  -2   8   9         10.34          9.93         3.19 o                         
  -1   8   9          7.65          9.48         2.70 o                         
   0   8   9         11.71          9.17         4.81 o                         
   1   8   9          6.57          7.72         1.67 o                         
   2   8   9          2.88          3.72         1.93 o                         
   3   8   9          1.18          0.93         2.19 o                         
   4   8   9         16.40         17.09         2.60 o                         
   5   8   9         10.00         15.00         2.77 o                         
  -4   9   9         13.21         14.75         3.67 o                         
  -3   9   9          0.95          1.50         4.23 o                         
  -2   9   9         12.64         11.07         4.51 o                         
  -1   9   9         15.93         12.71         3.29 o                         
   0   9   9          1.55         -0.38         2.98 o                         
   1   9   9         10.05          9.57         2.25 o                         
   2   9   9          0.75          0.43         2.50 o                         
   3   9   9          5.23          8.23         2.74 o                         
   4   9   9          1.30          3.49         2.81 o                         
 -10   0  10         15.13          7.48         8.63 o                         
  -9   0  10          8.33          8.54         6.60 o                         
  -8   0  10         26.55         30.88         6.29 o                         
  -7   0  10         44.56         38.74         5.30 o                         
  -6   0  10        247.49        246.64         6.01 o                         
  -5   0  10        226.57        206.44         4.91 o                         
  -4   0  10        476.66        453.88         5.63 o                         
  -3   0  10        398.12        476.86        19.84 o                         
  -2   0  10        376.27        314.49         4.70 o                         
  -1   0  10         14.74         17.63         2.44 o                         
   0   0  10          5.39          4.06         2.30 o                         
   1   0  10         61.22        120.36         9.42 o                         
   2   0  10         56.29         61.62         7.06 o                         
   3   0  10        256.30        244.01        15.36 o                         
   4   0  10        137.45        129.17         4.34 o                         
   5   0  10        109.26        118.53         3.21 o                         
   6   0  10         68.53         69.14         3.65 o                         
   7   0  10         20.96         29.44         6.59 o                         
   8   0  10         19.78         15.81         4.08 o                         
   9   0  10         52.40         64.53         8.02 o                         
 -10   1  10          0.53         -1.51         5.50 o                         
  -9   1  10          4.42          2.27         4.79 o                         
  -8   1  10          2.89          3.53         3.67 o                         
  -7   1  10        176.28        170.52        20.95 o                         
  -6   1  10         51.60         59.46         3.40 o                         
  -5   1  10         99.25        101.93        12.84 o                         
  -4   1  10          9.96         15.15         2.51 o                         
  -3   1  10        199.92        230.66         2.64 o                         
  -2   1  10        160.71        159.18         6.55 o                         
  -1   1  10         66.18         79.13         1.83 o                         
   0   1  10          2.34          7.76         3.19 o                         
   1   1  10         12.66         18.08         2.43 o                         
   2   1  10         80.80         80.96         2.57 o                         
   3   1  10         34.97         33.73         1.40 o                         
   4   1  10         53.59         52.82         2.02 o                         
   5   1  10          8.64          8.51         2.12 o                         
   6   1  10          5.00          2.67         2.30 o                         
   7   1  10          7.91          4.65         3.04 o                         
   8   1  10          0.92          1.99         2.79 o                         
   9   1  10          1.04          1.68         3.28 o                         
 -10   2  10          4.92          6.91         6.50 o                         
  -9   2  10          0.02          6.21         4.53 o                         
  -8   2  10          0.24          3.66         4.10 o                         
  -7   2  10         15.16         13.08         3.81 o                         
  -6   2  10         13.54         17.93         3.28 o                         
  -5   2  10          9.76          5.19         2.97 o                         
  -4   2  10         21.87         28.37         2.29 o                         
  -3   2  10         16.93         25.71         4.00 o                         
  -2   2  10          1.04          1.19         1.11 o                         
  -1   2  10          1.92          6.42         3.46 o                         
   0   2  10          4.54          3.58         3.59 o                         
   1   2  10         11.14         13.27         2.49 o                         
   2   2  10         78.97         81.75         5.29 o                         
   3   2  10         14.49         18.36         1.68 o                         
   4   2  10         51.17         44.60         2.32 o                         
   5   2  10        137.09        146.49         4.61 o                         
   6   2  10         54.12         62.43         3.93 o                         
   7   2  10          0.01          2.95         4.47 o                         
   8   2  10          4.63          0.07         4.11 o                         
   9   2  10         11.45          2.32         4.95 o                         
  -9   3  10          0.03          1.56         5.16 o                         
  -8   3  10          7.77          7.41         4.32 o                         
  -7   3  10          0.89         -2.65         3.85 o                         
  -6   3  10          1.79         -2.27         2.92 o                         
  -5   3  10          9.23          5.16         2.73 o                         
  -4   3  10          1.32          6.80         5.13 o                         
  -3   3  10          1.38         -0.34         2.02 o                         
  -2   3  10          7.95          8.80         4.31 o                         
  -1   3  10          0.20         -4.14         4.14 o                         
   0   3  10          8.43          2.86         2.69 o                         
   1   3  10        108.42        108.27         3.20 o                         
   2   3  10         15.88         19.05         2.79 o                         
   3   3  10          1.24          0.63         1.29 o                         
   4   3  10          7.69          9.01         1.85 o                         
   5   3  10          8.23         10.29         2.42 o                         
   6   3  10         50.79         62.35         3.45 o                         
   7   3  10         16.97         16.44         4.30 o                         
   8   3  10          0.41         -0.14         3.72 o                         
   9   3  10          0.77         -4.31         4.31 o                         
  -9   4  10          9.12          4.49         5.03 o                         
  -8   4  10          1.41          4.77         3.64 o                         
  -7   4  10          7.29          4.80         3.36 o                         
  -6   4  10          0.09         -0.26         2.96 o                         
  -5   4  10          9.07          7.51         3.05 o                         
  -4   4  10         15.59         17.35         5.26 o                         
  -3   4  10         94.11         85.50         4.90 o                         
  -2   4  10        101.11        110.86         4.85 o                         
  -1   4  10        133.59        131.90         5.38 o                         
   0   4  10         19.74         23.10         4.44 o                         
   1   4  10         18.85         16.36         3.37 o                         
   2   4  10        228.88        221.77        10.77 o                         
   3   4  10          9.62          5.07         3.69 o                         
   4   4  10        113.17        124.57         4.84 o                         
   5   4  10         32.36         36.45         2.70 o                         
   6   4  10          4.97         -0.62         3.16 o                         
   7   4  10          4.81          6.69         3.93 o                         
   8   4  10          0.31          4.55         4.42 o                         
  -8   5  10          1.12          2.70         3.88 o                         
  -7   5  10         12.26          7.47         4.19 o                         
  -6   5  10         10.41          9.10         3.70 o                         
  -5   5  10         23.71         22.12         3.29 o                         
  -4   5  10          5.22          4.70         5.76 o                         
  -3   5  10          0.36         -1.39         1.74 o                         
  -2   5  10         11.76         26.04         5.58 o                         
  -1   5  10         15.39         10.37         5.36 o                         
   0   5  10         40.07         37.03         8.24 o                         
   1   5  10          0.03         -0.02         3.67 o                         
   2   5  10          2.09         -2.97         3.83 o                         
   3   5  10         12.86         15.32         4.74 o                         
   4   5  10          8.73          5.65         1.44 o                         
   5   5  10         13.10         13.56         2.98 o                         
   6   5  10          1.49          1.75         2.97 o                         
   7   5  10          6.09          5.92         3.49 o                         
   8   5  10          1.24          0.23         4.12 o                         
  -8   6  10         27.53         33.56        10.46 o                         
  -7   6  10          6.67          7.85         3.16 o                         
  -6   6  10          4.89          2.33         2.98 o                         
  -5   6  10          0.30         -0.01         3.72 o                         
  -4   6  10          1.38          2.05         3.00 o                         
  -3   6  10         16.09         13.44         2.08 o                         
  -2   6  10         12.09         11.09         5.46 o                         
  -1   6  10         40.52         53.31         5.82 o                         
   0   6  10          6.90          7.23         5.30 o                         
   1   6  10         20.09         30.66         4.08 o                         
   2   6  10          0.29         -2.94         4.29 o                         
   3   6  10          2.19          3.52         4.38 o                         
   4   6  10          4.01          5.33         1.46 o                         
   5   6  10          1.90          0.84         2.20 o                         
   6   6  10          0.02          1.03         2.65 o                         
   7   6  10          0.85          4.73         3.24 o                         
  -7   7  10          7.94          3.75         4.63 o                         
  -6   7  10          3.93          5.96         3.11 o                         
  -5   7  10         12.62          7.58         4.05 o                         
  -4   7  10          4.95          3.71         3.28 o                         
  -3   7  10          1.04          0.57         1.80 o                         
  -2   7  10         44.51         37.00         6.20 o                         
  -1   7  10          2.60          4.26         7.10 o                         
   0   7  10          4.87          3.24         6.09 o                         
   1   7  10          1.32         -0.61         4.28 o                         
   2   7  10          1.66         -0.21         7.60 o                         
   3   7  10         10.62          5.08         4.82 o                         
   4   7  10         14.62         15.05         1.78 o                         
   5   7  10         15.12         14.56         2.26 o                         
   6   7  10          7.46          4.61         2.85 o                         
  -5   8  10          0.97          1.36         4.13 o                         
  -4   8  10          0.72          0.98         3.68 o                         
  -3   8  10          2.60          3.22         3.01 o                         
  -2   8  10          7.47          5.52         2.37 o                         
  -1   8  10         15.86         15.31         8.44 o                         
   0   8  10          5.25          1.94         7.65 o                         
   1   8  10          0.00          1.55         4.94 o                         
   2   8  10         32.66         37.14         5.10 o                         
   3   8  10          8.83          2.79         5.82 o                         
   4   8  10          1.04          0.89         2.04 o                         
   5   8  10         36.51         36.78         2.86 o                         
  -3   9  10          8.48          5.61         4.34 o                         
  -2   9  10          0.14          2.24         4.12 o                         
  -1   9  10          0.37         -0.20         7.89 o                         
   0   9  10          1.96          6.33         9.01 o                         
   1   9  10          0.08         -3.63         6.15 o                         
   2   9  10          0.96          5.37         6.20 o                         
  -9   1  11         10.49         10.06         4.96 o                         
  -8   1  11          7.16          9.32         4.39 o                         
  -7   1  11          0.42         -0.31         4.66 o                         
  -6   1  11          3.22          2.53         3.29 o                         
  -5   1  11          1.70         -0.39         2.95 o                         
  -4   1  11        117.05         96.13         4.25 o                         
  -3   1  11        376.69        404.58         3.24 o                         
  -2   1  11        151.95        125.28         2.44 o                         
  -1   1  11          2.50          2.30         1.31 o                         
   0   1  11         10.03         24.42         6.60 o                         
   1   1  11         59.69         62.14         2.18 o                         
   2   1  11          1.65          1.42         1.20 o                         
   3   1  11          0.00          0.11         1.34 o                         
   4   1  11         21.99         18.85         2.15 o                         
   5   1  11          1.35          1.16         2.09 o                         
   6   1  11         19.59         14.93         2.57 o                         
   7   1  11         15.31          7.55         3.11 o                         
   8   1  11         21.37         17.66         3.79 o                         
   9   1  11         25.27         19.29         4.26 o                         
  -9   2  11          8.18          8.45         5.23 o                         
  -8   2  11          0.07         -0.65         4.37 o                         
  -7   2  11          2.45          3.11         3.71 o                         
  -6   2  11         30.27         23.45         3.85 o                         
  -5   2  11         11.69          9.10         2.85 o                         
  -4   2  11         32.72         30.43         4.61 o                         
  -3   2  11         47.52         58.61         4.23 o                         
  -2   2  11         47.83         47.90         1.63 o                         
  -1   2  11         80.39         82.48         3.96 o                         
   0   2  11          5.74          4.29         3.46 o                         
   1   2  11         52.87         47.58         2.57 o                         
   2   2  11        149.02        147.78         3.05 o                         
   3   2  11         24.59         23.55         1.68 o                         
   4   2  11          2.67          5.45         2.34 o                         
   5   2  11         60.75         53.81         2.73 o                         
   6   2  11          3.27          1.59         2.21 o                         
   7   2  11         41.98         44.36         5.04 o                         
   8   2  11          5.53          5.33         3.52 o                         
   9   2  11          7.05          8.78         4.27 o                         
  -9   3  11          4.75          1.22         5.05 o                         
  -8   3  11          0.65          1.73         4.49 o                         
  -7   3  11          3.39          3.77         3.10 o                         
  -6   3  11         12.67         12.34         2.79 o                         
  -5   3  11          3.72          5.27         2.81 o                         
  -4   3  11         13.08         17.72         4.81 o                         
  -3   3  11          0.46         -1.23         1.23 o                         
  -2   3  11         55.23         51.59         4.88 o                         
  -1   3  11         64.69         64.52         4.75 o                         
   0   3  11          7.72         15.96         4.29 o                         
   1   3  11        280.10        296.13         4.19 o                         
   2   3  11         51.60         56.94         9.28 o                         
   3   3  11          6.86          9.24         3.04 o                         
   4   3  11          8.95          8.07         1.88 o                         
   5   3  11         49.44         48.66         2.97 o                         
   6   3  11          0.90          2.30         2.91 o                         
   7   3  11          0.61         -3.53         3.91 o                         
   8   3  11          1.13          1.26         3.84 o                         
  -8   4  11          1.64         -1.93         4.65 o                         
  -7   4  11          0.45         -3.25         3.90 o                         
  -6   4  11          1.16          0.00         3.13 o                         
  -5   4  11         13.05          5.35         6.13 o                         
  -4   4  11         13.67         11.17         4.16 o                         
  -3   4  11          2.82          3.41         4.12 o                         
  -2   4  11         29.30         26.23         5.31 o                         
  -1   4  11          5.25          7.11         4.87 o                         
   0   4  11         10.56         14.48         4.15 o                         
   1   4  11          1.01         -1.29         3.20 o                         
   2   4  11        178.60        172.08         8.80 o                         
   3   4  11         13.00         11.68         3.04 o                         
   4   4  11          0.90          2.03         5.49 o                         
   5   4  11         60.17         58.76         2.69 o                         
   6   4  11         33.24         28.27         3.09 o                         
   7   4  11          8.82          5.57         3.59 o                         
   8   4  11          0.59          1.95         4.09 o                         
  -8   5  11          0.19         -4.80         4.80 o                         
  -7   5  11          0.87          2.62         3.53 o                         
  -6   5  11         11.25         12.84         4.64 o                         
  -5   5  11          2.75         -4.72         6.19 o                         
  -4   5  11         21.05         18.78         2.74 o                         
  -3   5  11          8.70          6.95         5.04 o                         
  -2   5  11         64.43         84.97         5.42 o                         
  -1   5  11          7.83          7.28         5.55 o                         
   0   5  11          8.90          9.06         5.46 o                         
   1   5  11         33.23         37.24         3.66 o                         
   2   5  11         12.70         16.90         3.62 o                         
   3   5  11          0.09         -0.01         3.98 o                         
   4   5  11          0.07         -4.25         4.25 o                         
   5   5  11         22.37         24.34         1.89 o                         
   6   5  11          0.34         -1.89         3.07 o                         
   7   5  11          0.00          0.75         3.67 o                         
  -7   6  11          3.38          0.53         4.04 o                         
  -6   6  11          0.01         -3.09         3.89 o                         
  -5   6  11          0.81         -4.15         7.47 o                         
  -4   6  11          5.80          8.18         2.56 o                         
  -3   6  11         37.64         49.93         7.51 o                         
  -2   6  11          0.44          2.02         6.64 o                         
  -1   6  11         23.58         15.17         5.81 o                         
   0   6  11          6.14         -0.26         6.44 o                         
   1   6  11          2.15          7.40         4.67 o                         
   2   6  11          1.07          0.49         4.90 o                         
   3   6  11          0.08          4.05         5.09 o                         
   4   6  11         16.63         22.45         4.24 o                         
   5   6  11          3.49          7.55         2.94 o                         
   6   6  11         13.89         12.89         2.77 o                         
   7   6  11          0.83         -0.21         8.79 o                         
  -6   7  11          0.10         16.61         7.67 o                         
  -5   7  11          1.31         -4.07         8.21 o                         
  -4   7  11          0.00         -3.07         3.07 o                         
  -3   7  11          4.64          7.13         7.56 o                         
  -2   7  11        106.93        116.17         8.95 o                         
  -1   7  11          4.34         11.45         6.48 o                         
   0   7  11          0.02         -2.71         7.74 o                         
   1   7  11          5.55          1.69         5.08 o                         
   2   7  11         17.41         11.13         5.30 o                         
   3   7  11         43.29         46.13         5.19 o                         
   4   7  11         14.11         18.25         4.88 o                         
   5   7  11          8.18          3.19         5.78 o                         
  -4   8  11          0.01          4.16         9.74 o                         
  -3   8  11          1.77          1.32         8.81 o                         
  -2   8  11          0.41         -3.87         7.04 o                         
  -1   8  11          4.74         11.77         7.00 o                         
   0   8  11          3.78          0.64         6.95 o                         
   1   8  11          1.40          0.82         6.02 o                         
   2   8  11          0.09          2.68         4.85 o                         
   3   8  11          3.45         -0.74         7.84 o                         
   4   8  11          1.75          4.45         5.66 o                         
  -9   0  12          0.10         -3.08         7.90 o                         
  -8   0  12        109.82         77.82         7.55 o                         
  -7   0  12          2.68          0.78         6.07 o                         
  -6   0  12        212.33        234.98         6.65 o                         
  -5   0  12          7.07          7.95         5.65 o                         
  -4   0  12          0.10          2.90         2.66 o                         
  -3   0  12        125.46        131.76        10.12 o                         
  -2   0  12        656.62        587.24        80.39 o                         
  -1   0  12         69.22         81.02         3.23 o                         
   0   0  12         34.23         59.06         2.64 o                         
   1   0  12        113.93        225.49         3.32 o                         
   2   0  12         33.46         24.19         4.02 o                         
   3   0  12         23.59         29.94         3.49 o                         
   4   0  12          8.26         11.03         2.62 o                         
   5   0  12         22.90         26.09         4.56 o                         
   6   0  12          0.73          3.43         4.44 o                         
   7   0  12         19.78         16.61         3.90 o                         
   8   0  12          6.74          3.85         4.45 o                         
  -9   1  12          0.00          0.98         7.27 o                         
  -8   1  12          0.02          2.78         4.23 o                         
  -7   1  12         43.60         30.31         3.96 o                         
  -6   1  12          7.44          7.88         2.89 o                         
  -5   1  12          0.44          4.72         3.35 o                         
  -4   1  12         37.37         43.67         3.68 o                         
  -3   1  12         11.30          6.97         2.21 o                         
  -2   1  12        217.28        231.43         2.77 o                         
  -1   1  12        100.70         87.53         3.93 o                         
   0   1  12          0.22         -0.28         1.40 o                         
   1   1  12        106.79        209.11        34.17 o                         
   2   1  12         18.78         16.38         1.63 o                         
   3   1  12         59.97         59.77         2.07 o                         
   4   1  12          5.46          6.84         1.99 o                         
   5   1  12         47.78         42.82         3.17 o                         
   6   1  12          7.60          6.02         2.81 o                         
   7   1  12          1.16          1.77         2.79 o                         
   8   1  12          0.25          0.55         3.21 o                         
  -9   2  12          4.23         -1.52         7.35 o                         
  -8   2  12          4.85          3.18         4.64 o                         
  -7   2  12          3.03          7.42         4.10 o                         
  -6   2  12         55.74         78.34         4.51 o                         
  -5   2  12         21.66         20.79         2.98 o                         
  -4   2  12         35.43         46.37         2.87 o                         
  -3   2  12         71.46         54.44         6.38 o                         
  -2   2  12        229.88        246.81         5.78 o                         
  -1   2  12        370.24        394.00         5.73 o                         
   0   2  12         21.11         19.71         4.21 o                         
   1   2  12          1.00         -1.29         2.94 o                         
   2   2  12         32.80         20.24         3.16 o                         
   3   2  12         12.43         14.28         2.94 o                         
   4   2  12          9.85          8.40         2.06 o                         
   5   2  12         71.34         80.50         2.89 o                         
   6   2  12         12.19          6.14         4.20 o                         
   7   2  12          2.01          0.88         4.44 o                         
   8   2  12          4.53          3.22         3.80 o                         
  -8   3  12         13.42         13.30         4.11 o                         
  -7   3  12          0.57         -1.44         3.62 o                         
  -6   3  12          6.09         12.22         4.66 o                         
  -5   3  12          0.29          3.73         5.51 o                         
  -4   3  12         43.86         33.82        10.82 o                         
  -3   3  12          0.04          0.16         0.92 o                         
  -2   3  12         35.87         45.58         4.75 o                         
  -1   3  12          0.67          3.24         4.52 o                         
   0   3  12          0.22         -1.02         4.67 o                         
   1   3  12         14.77         19.29         3.21 o                         
   2   3  12          3.32          7.61         3.21 o                         
   3   3  12          2.33          3.43         3.53 o                         
   4   3  12          0.11         -0.34         1.63 o                         
   5   3  12          0.14          0.74         2.79 o                         
   6   3  12          9.43         13.46         3.00 o                         
   7   3  12          3.46          1.48         3.73 o                         
   8   3  12          0.03          2.64         4.08 o                         
  -8   4  12          1.31          2.50         4.29 o                         
  -7   4  12          0.21          2.35         3.71 o                         
  -6   4  12          6.23          0.05         3.25 o                         
  -5   4  12          0.00          0.87         6.23 o                         
  -4   4  12          0.41          2.12         2.04 o                         
  -3   4  12         18.15         23.63         5.21 o                         
  -2   4  12          2.31          3.52         4.75 o                         
  -1   4  12         14.36         10.47         4.75 o                         
   0   4  12          2.39         -1.72         4.71 o                         
   1   4  12         16.69         20.43         5.49 o                         
   2   4  12          0.39          0.97         3.48 o                         
   3   4  12          4.26          1.55         3.91 o                         
   4   4  12          0.00          1.37         4.05 o                         
   5   4  12         28.36         20.62         4.88 o                         
   6   4  12         27.79         26.94         3.07 o                         
   7   4  12          4.76         -0.66         3.54 o                         
  -7   5  12         56.52         44.93         9.09 o                         
  -6   5  12          1.95         -6.90         7.19 o                         
  -5   5  12          4.64          3.95         2.88 o                         
  -4   5  12          3.84          2.78         1.60 o                         
  -3   5  12         20.77         23.34         6.12 o                         
  -2   5  12          1.29          3.57         5.81 o                         
  -1   5  12          8.36          7.37         5.71 o                         
   0   5  12          1.62          8.74         5.56 o                         
   1   5  12          0.01         -0.65         3.92 o                         
   2   5  12          1.90          2.65         4.26 o                         
   3   5  12          0.97          4.31         4.25 o                         
   4   5  12          0.02         -4.42         4.65 o                         
   5   5  12         13.76          8.02         5.13 o                         
   6   5  12         12.14         13.24         2.37 o                         
  -6   6  12          6.16          0.69         8.83 o                         
  -5   6  12          3.74          2.61         3.07 o                         
  -4   6  12          1.68          8.53         7.59 o                         
  -3   6  12          2.28          4.54         6.09 o                         
  -2   6  12         37.07         29.11         7.35 o                         
  -1   6  12         44.91         48.55         6.11 o                         
   0   6  12          1.72          3.25         5.80 o                         
   1   6  12          0.74         -0.29         4.67 o                         
   2   6  12          0.13         -2.09         4.43 o                         
   3   6  12         35.78         38.89         4.92 o                         
   4   6  12          7.00         19.20         5.31 o                         
   5   6  12          0.95         -0.38         5.22 o                         
   6   6  12          0.47          6.49         6.20 o                         
  -5   7  12         10.26         10.28         3.53 o                         
  -4   7  12         31.93         32.50         8.34 o                         
  -3   7  12         11.22         18.73         7.75 o                         
  -2   7  12         11.25         14.60         7.84 o                         
  -1   7  12          1.29          2.46         7.37 o                         
   0   7  12          1.31          0.51         6.38 o                         
   1   7  12          6.79          7.09         5.04 o                         
   2   7  12          4.06          0.93         4.99 o                         
   3   7  12          6.80         -4.16         6.75 o                         
   4   7  12          0.27          0.30         5.71 o                         
  -3   8  12         52.52         49.78         9.75 o                         
  -2   8  12         36.35         30.74         8.90 o                         
  -1   8  12          0.05         -6.34         8.39 o                         
   0   8  12          2.65         -5.87         8.41 o                         
   1   8  12          0.66          6.87         7.89 o                         
   2   8  12         29.83         26.91         5.65 o                         
  -8   1  13          2.29          2.98         4.68 o                         
  -7   1  13          0.60         -1.11         3.27 o                         
  -6   1  13          0.18          1.69         3.15 o                         
  -5   1  13          5.06          6.19         2.67 o                         
  -4   1  13          0.43          2.53         1.94 o                         
  -3   1  13          5.70          8.84         2.85 o                         
  -2   1  13         83.41         83.34         3.45 o                         
  -1   1  13        147.38        104.56        11.76 o                         
   0   1  13         40.08         64.13         1.16 o                         
   1   1  13        162.10        287.95        44.97 o                         
   2   1  13        161.53        140.10         6.15 o                         
   3   1  13         39.90         36.51         2.77 o                         
   4   1  13          7.92          5.19         2.07 o                         
   5   1  13          0.02         -2.35         2.35 o                         
   6   1  13          2.54          0.25         3.52 o                         
   7   1  13         12.64         11.29         3.43 o                         
  -8   2  13         27.84         25.90         5.45 o                         
  -7   2  13         12.00          6.32         4.22 o                         
  -6   2  13         10.82          6.67         3.06 o                         
  -5   2  13          0.46         -0.90         2.40 o                         
  -4   2  13          0.13         -1.47         2.30 o                         
  -3   2  13         10.04          8.90         1.45 o                         
  -2   2  13         12.22         18.12         4.56 o                         
  -1   2  13          4.50          6.91         3.89 o                         
   0   2  13        123.06        129.87         5.09 o                         
   1   2  13         11.36          9.95         4.19 o                         
   2   2  13         77.32         86.34         3.51 o                         
   3   2  13          5.96          5.86         3.38 o                         
   4   2  13          7.53          9.06         1.98 o                         
   5   2  13          0.02         -0.34         2.56 o                         
   6   2  13          8.21          2.61         3.50 o                         
   7   2  13          3.64         -0.85         3.48 o                         
  -7   3  13         18.03          9.54         3.72 o                         
  -6   3  13          1.18          2.07         4.73 o                         
  -5   3  13          1.18         -0.23         5.51 o                         
  -4   3  13          0.06          0.88         1.68 o                         
  -3   3  13          0.89         -4.99         4.99 o                         
  -2   3  13         45.46         59.24         5.18 o                         
  -1   3  13          8.81          5.48         4.78 o                         
   0   3  13        251.62        269.83         5.99 o                         
   1   3  13          0.37          0.86         3.32 o                         
   2   3  13          2.31         -0.38         4.48 o                         
   3   3  13         17.82         16.88         3.50 o                         
   4   3  13          0.37         -0.36         3.71 o                         
   5   3  13         15.71         12.83         3.98 o                         
   6   3  13         49.57         45.75         3.52 o                         
   7   3  13          1.41         -0.96         3.56 o                         
  -7   4  13          0.54          2.66         3.94 o                         
  -6   4  13          0.85         -0.37         5.47 o                         
  -5   4  13         14.30         12.25         2.88 o                         
  -4   4  13          1.25         -0.28         6.68 o                         
  -3   4  13         10.26          5.37         5.97 o                         
  -2   4  13          0.75          0.40         5.70 o                         
  -1   4  13          2.71          4.50         5.48 o                         
   0   4  13          1.76         -0.16         5.45 o                         
   1   4  13          0.00         -2.88         5.73 o                         
   2   4  13         23.03         22.67         6.52 o                         
   3   4  13          2.83          4.35         3.94 o                         
   4   4  13         28.21         23.58         4.57 o                         
   5   4  13          1.60          2.05         4.55 o                         
   6   4  13         22.78         23.72         3.28 o                         
  -6   5  13          2.75          7.64         7.62 o                         
  -5   5  13          0.55         -0.34         4.02 o                         
  -4   5  13          0.33         -2.87         6.77 o                         
  -3   5  13          0.68          0.15         6.89 o                         
  -2   5  13          0.39         -4.13         5.55 o                         
  -1   5  13          2.95          3.34         6.07 o                         
   0   5  13          0.00         -3.66         6.28 o                         
   1   5  13          9.69          7.70         4.58 o                         
   2   5  13          6.58         12.24         4.64 o                         
   3   5  13          8.79         12.72         4.76 o                         
   4   5  13          0.08         -1.61         4.37 o                         
   5   5  13         33.54         35.71         5.22 o                         
   6   5  13          2.09         -0.98         8.80 o                         
  -5   6  13          5.77          5.86         8.09 o                         
  -4   6  13         12.23         10.18         7.02 o                         
  -3   6  13         26.65         30.00         8.62 o                         
  -2   6  13          0.03         -6.29         8.00 o                         
  -1   6  13         11.63         20.52         7.30 o                         
   0   6  13          1.11          1.94         5.97 o                         
   1   6  13          0.52         -1.30         4.97 o                         
   2   6  13          0.14         -0.38         9.02 o                         
   3   6  13          0.72         -3.37         5.77 o                         
   4   6  13          6.52         -0.13         5.81 o                         
  -3   7  13          5.05         12.53         7.32 o                         
  -2   7  13         73.16         72.18         9.09 o                         
  -1   7  13         30.60         23.48         8.92 o                         
   0   7  13          6.82          5.73         7.10 o                         
   1   7  13          2.03         -6.10         8.38 o                         
   2   7  13          0.23          3.91         4.90 o                         
   3   7  13          0.33          2.92         5.84 o                         
  -7   0  14         17.44         11.14         4.44 o                         
  -6   0  14         23.97         28.24         8.17 o                         
  -5   0  14         21.72         32.85        12.61 o                         
  -4   0  14        118.20        117.27        13.83 o                         
  -3   0  14          0.00         -2.52         2.52 o                         
  -2   0  14          8.92         16.21         3.29 o                         
  -1   0  14         19.12         23.17         3.20 o                         
   0   0  14         87.54        150.93         3.74 o                         
   1   0  14        116.58        230.23         3.87 o                         
   2   0  14         21.34         20.37         3.27 o                         
   3   0  14         51.11         49.47         3.50 o                         
   4   0  14          0.40          1.39         2.90 o                         
   5   0  14         38.54         26.91         3.66 o                         
   6   0  14         63.35         59.19        12.24 o                         
   7   0  14          0.03          0.73         4.30 o                         
  -7   1  14         40.72         35.04         5.16 o                         
  -6   1  14          0.45          2.40         2.80 o                         
  -5   1  14          0.23         -1.78         2.27 o                         
  -4   1  14          5.60          4.67         2.30 o                         
  -3   1  14          6.26          5.59         1.79 o                         
  -2   1  14         17.00         15.22         2.10 o                         
  -1   1  14         10.46          5.47         1.53 o                         
   0   1  14        213.86        250.46         5.45 o                         
   1   1  14         15.59         10.68         3.87 o                         
   2   1  14         50.80         68.29        10.89 o                         
   3   1  14         15.31         12.49         2.23 o                         
   4   1  14          0.17         -0.62         2.18 o                         
   5   1  14          1.56          1.43         2.28 o                         
   6   1  14          0.49          0.97         2.61 o                         
   7   1  14          5.98          4.69         3.02 o                         
  -7   2  14          3.79          3.13         3.73 o                         
  -6   2  14         14.84         13.26         3.00 o                         
  -5   2  14         18.89         25.56         3.29 o                         
  -4   2  14          0.20          0.61         2.09 o                         
  -3   2  14         70.84         84.53         1.99 o                         
  -2   2  14          6.06          4.24         4.97 o                         
  -1   2  14         14.56         20.99         4.65 o                         
   0   2  14          0.12          1.45         3.99 o                         
   1   2  14         42.86         44.58         4.92 o                         
   2   2  14         73.28         77.21         8.95 o                         
   3   2  14         13.69          9.01         3.17 o                         
   4   2  14         17.59          8.17         3.51 o                         
   5   2  14          1.53          1.70         2.59 o                         
   6   2  14         10.57         12.66         3.12 o                         
  -7   3  14          5.37          6.43         3.85 o                         
  -6   3  14         15.67         11.32         4.69 o                         
  -5   3  14          5.42          3.69         2.20 o                         
  -4   3  14          0.01         -0.17         1.76 o                         
  -3   3  14          0.00          6.56         5.56 o                         
  -2   3  14         47.36         45.56         5.62 o                         
  -1   3  14         41.76         46.16         5.21 o                         
   0   3  14          2.71         -1.91         4.83 o                         
   1   3  14         30.40         34.14         5.51 o                         
   2   3  14          8.80         10.56         3.48 o                         
   3   3  14          8.28          7.06         6.07 o                         
   4   3  14          4.00          3.18         4.05 o                         
   5   3  14          1.06         -2.48         4.48 o                         
   6   3  14          2.79          2.03         2.76 o                         
  -6   4  14          4.89          8.49         3.31 o                         
  -5   4  14         10.95         15.57         2.52 o                         
  -4   4  14         15.14         16.78         6.44 o                         
  -3   4  14          4.53          1.53         6.27 o                         
  -2   4  14          3.23          3.66         5.64 o                         
  -1   4  14         26.74         21.42         5.69 o                         
   0   4  14         38.42         43.33         5.80 o                         
   1   4  14          0.87          6.67         5.34 o                         
   2   4  14         36.64         36.40         4.04 o                         
   3   4  14          0.14         -2.53         4.18 o                         
   4   4  14          2.48          2.35         4.34 o                         
   5   4  14          3.19         11.89         4.95 o                         
  -5   5  14          0.31          0.95         8.58 o                         
  -4   5  14          4.49          4.23         7.11 o                         
  -3   5  14         11.87         16.93         6.56 o                         
  -2   5  14          1.65          2.49         6.75 o                         
  -1   5  14          0.10          3.79         6.66 o                         
   0   5  14         25.34         23.56         6.34 o                         
   1   5  14          0.25         -4.86         6.65 o                         
   2   5  14          5.52          6.10         4.50 o                         
   3   5  14          0.09          2.29         4.58 o                         
   4   5  14          3.84          4.29         5.13 o                         
   5   5  14          0.56          1.70         8.27 o                         
  -4   6  14          2.98          2.35         9.09 o                         
  -3   6  14          0.04         -6.23         7.52 o                         
  -2   6  14          1.22          2.25         7.28 o                         
  -1   6  14          4.96          5.86         8.16 o                         
   0   6  14         28.42         27.56         7.97 o                         
   1   6  14         38.66         51.29         7.49 o                         
   2   6  14          0.40          2.38         5.04 o                         
   3   6  14          0.04          3.21         5.61 o                         
  -1   7  14          0.90         -4.42         9.09 o                         
   0   7  14          2.86         -4.81         8.40 o                         
  -6   1  15         22.27         17.78         4.25 o                         
  -5   1  15          0.02         -0.62         2.39 o                         
  -4   1  15          4.40         -0.07         3.57 o                         
  -3   1  15         31.90         23.80         3.39 o                         
  -2   1  15         11.48         11.02         1.90 o                         
  -1   1  15          3.29          3.35         4.37 o                         
   0   1  15          4.06          1.06         3.91 o                         
   1   1  15          3.09         -0.45         4.19 o                         
   2   1  15          1.89          2.18         4.35 o                         
   3   1  15          0.17         -1.75         1.75 o                         
   4   1  15          2.32          5.19         2.38 o                         
   5   1  15          7.11          5.11         2.25 o                         
   6   1  15          7.33          4.39         4.04 o                         
  -6   2  15          1.50          3.31         3.84 o                         
  -5   2  15         23.24         21.30         4.55 o                         
  -4   2  15          0.36          1.18         2.02 o                         
  -3   2  15          0.14         -5.01         5.01 o                         
  -2   2  15          0.81         -2.28         4.63 o                         
  -1   2  15         31.83         28.34         4.90 o                         
   0   2  15          4.76          4.05         4.44 o                         
   1   2  15         12.04         10.08         4.79 o                         
   2   2  15          0.77          1.77         4.44 o                         
   3   2  15          5.41          5.96         3.58 o                         
   4   2  15          0.01         -3.07         4.02 o                         
   5   2  15          0.01          4.17         4.47 o                         
  -6   3  15          3.64          1.72         3.81 o                         
  -5   3  15          0.19         -1.40         1.92 o                         
  -4   3  15          0.12          0.62         6.19 o                         
  -3   3  15          5.87          5.37         6.59 o                         
  -2   3  15          7.68          9.04         5.24 o                         
  -1   3  15         15.21         20.95         5.82 o                         
   0   3  15         67.55         64.12         5.73 o                         
   1   3  15         29.50         23.06         5.30 o                         
   2   3  15          1.02          1.36         5.38 o                         
   3   3  15          0.18          0.49         4.17 o                         
   4   3  15          3.29          6.69         4.72 o                         
   5   3  15          0.10         -4.68         4.68 o                         
  -5   4  15         10.74          8.75         7.80 o                         
  -4   4  15          2.05         -2.65         6.93 o                         
  -3   4  15          4.22          6.46         6.62 o                         
  -2   4  15          0.63          4.78         6.21 o                         
  -1   4  15          0.01          2.25         6.04 o                         
   0   4  15         22.29         22.59         6.04 o                         
   1   4  15         40.05         48.96         6.34 o                         
   2   4  15          0.61         -2.29         4.49 o                         
   3   4  15         10.15          7.92         4.64 o                         
   4   4  15         14.31         17.18         5.08 o                         
  -4   5  15          0.29          1.68         7.50 o                         
  -3   5  15          5.69          4.13         6.82 o                         
  -2   5  15          3.31          2.40         6.96 o                         
  -1   5  15          0.30         -0.40         6.59 o                         
   0   5  15          7.18          4.98         6.66 o                         
   1   5  15          9.85         18.27         6.84 o                         
   2   5  15          0.46          2.32         4.78 o                         
   3   5  15          6.34         12.62         6.03 o                         
  -1   6  15          1.79          3.02         7.99 o                         
   0   6  15          2.87          0.78         8.10 o                         
  -5   0  16         82.71         86.23        16.99 o                         
  -4   0  16         38.06         56.31         5.05 o                         
  -3   0  16          0.15         -1.46         4.06 o                         
  -2   0  16          1.43         -0.28         2.73 o                         
  -1   0  16         19.85         10.73         2.41 o                         
   0   0  16         40.73         24.00         3.32 o                         
   1   0  16         62.07         76.39         3.58 o                         
   2   0  16         27.16         18.31         3.62 o                         
   3   0  16         31.66         23.85         4.04 o                         
   4   0  16         15.02          6.12         4.33 o                         
  -5   1  16          8.40          9.45         3.74 o                         
  -4   1  16          0.00         -1.49         2.66 o                         
  -3   1  16          0.16          0.14         1.88 o                         
  -2   1  16          0.05          3.68         3.19 o                         
  -1   1  16          1.59          4.81         4.28 o                         
   0   1  16         34.82         25.83         4.55 o                         
   1   1  16          7.86          6.93         4.16 o                         
   2   1  16          3.69          6.83         4.02 o                         
   3   1  16         13.97          3.84         4.77 o                         
   4   1  16          5.69          5.90         3.37 o                         
  -5   2  16          0.99          4.29         2.41 o                         
  -4   2  16         18.31         26.74         4.40 o                         
  -3   2  16          0.80          2.34         3.97 o                         
  -2   2  16          4.11          7.88         5.20 o                         
  -1   2  16         43.05         48.37         5.49 o                         
   0   2  16          4.82         -4.18         5.42 o                         
   1   2  16         43.82         32.18         5.37 o                         
   2   2  16          8.93          5.63         4.47 o                         
   3   2  16          7.98          7.67         3.69 o                         
   4   2  16          0.00          1.58         4.21 o                         
  -4   3  16         38.84         43.21         4.88 o                         
  -3   3  16          5.83          9.17         6.90 o                         
  -2   3  16          0.84          7.27         5.89 o                         
  -1   3  16          2.33         -0.14         5.47 o                         
   0   3  16          9.68         12.52         5.49 o                         
   1   3  16         25.89         26.37         6.19 o                         
   2   3  16          3.10          0.27         6.16 o                         
   3   3  16         12.81         22.14         4.80 o                         
  -3   4  16          6.92          5.85         7.00 o                         
  -2   4  16         15.18         17.57         6.36 o                         
  -1   4  16          0.78         -1.16         6.40 o                         
   0   4  16          5.24          8.19         6.61 o                         
   1   4  16         81.27         80.83         7.25 o                         
   2   4  16         35.50         32.81         6.81 o                         
  -3   1  17          0.00          0.22         3.61 o                         
  -2   1  17         19.53         20.05         4.95 o                         
  -1   1  17          0.62          3.23         4.62 o                         
   0   1  17         10.95          7.90         4.61 o                         
   1   1  17          3.64          2.11         4.65 o                         
   2   1  17          0.25         -0.32         4.35 o                         
  -3   2  17          6.36         11.26         4.55 o                         
  -2   2  17          3.09          5.99         6.02 o                         
  -1   2  17         18.97         18.05         5.38 o                         
   0   2  17          0.79         -2.28         5.10 o                         
   1   2  17          4.70         -1.13         5.46 o                         
   2   2  17          0.05          0.92         5.36 o                         
  -1   3  17          3.32          0.53         6.16 o                         
   0   3  17          3.21          4.89         6.68 o                         
                                                                                
